# Supplementary material for: Supplemental LED Lighting Effectively Enhances the Yield and Quality of Greenhouse Truss Tomato Production: Results of a Meta-Analysis
Source: Front Plant Sci. 2021 Apr 29;12:596927. doi: 10.3389/fpls.2021.596927 (PMC8118716; doi:10.3389/fpls.2021.596927)
Supplement: Supplementary file 1 [file Data_Sheet_1.xlsx]

## Sheet: Selected Articles
	SELECTED ARTICLES
1	Tewolde, F. T., Lu, N., Shiina, K., Maruo, T., Takagaki, M., Kozai, T., & Yamori, W. (2016). Nighttime supplemental LED inter-lighting improves growth and yield of single-truss tomatoes by enhancing photosynthesis in both winter and summer. Frontiers in plant science, 7, 448.
2	Gomez, C., & Mitchell, C. A. (2013). Supplemental lighting for greenhouse-grown tomatoes: intracanopy LED towers vs. overhead HPS lamps. In International Symposium on New Technologies for Environment Control, Energy-Saving and Crop Production in Greenhouse and Plant 1037 (pp. 855-862).
3	Gómez, C., & Mitchell, C. A. (2016a). Physiological and productivity responses of high-wire tomato as affected by supplemental light source and distribution within the canopy. Journal of the American Society for Horticultural Science, 141(2), 196-208.
4	Deram, P., Lefsrud, M. G., & Orsat, V. (2014). Supplemental lighting orientation and red-to-blue ratio of light-emitting diodes for greenhouse tomato production. HortScience, 49(4), 448-452.
5	Tewolde, F. T., Shiina, K., Maruo, T., Takagaki, M., Kozai, T., & Yamori, W. (2018). Supplemental LED inter-lighting compensates for a shortage of light for plant growth and yield under the lack of sunshine. PloS one, 13(11).
6	Lu, N., Maruo, T., Johkan, M., Hohjo, M., Tsukagoshi, S., Ito, Y., ... & Shinohara, Y. (2012). Effects of supplemental lighting with light-emitting diodes (LEDs) on tomato yield and quality of single-truss tomato plants grown at high planting density. Environmental Control in Biology, 50(1), 63-74.
7	Pepin, S., Fortier, E., Béchard-Dubé, S. A., Dorais, M., Ménard, C., & Bacon, R. (2014). Beneficial effects of using a 3-D LED interlighting system for organic greenhouse tomato grown in Canada under low natural light conditions. In II International Symposium on Organic Greenhouse Horticulture 1041 (pp. 239-246).
8	Jiang, C., Johkan, M., Hohjo, M., Tsukagoshi, S., Ebihara, M., Nakaminami, A., & Maruo, T. (2017). Photosynthesis, plant growth, and fruit production of single-truss tomato improves with supplemental lighting provided from underneath or within the inner canopy. Scientia Horticulturae, 222, 221-229.
9	Gajc-Wolska, J., Kowalczyk, K., Metera, A., Mazur, K., Bujalski, D., & Hemka, L. (2013). Effect of supplementary lighting on selected physiological parameters and yielding of tomato plants. Folia Horticulturae, 25(2), 153-159.
10	Kaiser, E., Ouzounis, T., Giday, H., Schipper, R., Heuvelink, E., & Marcelis, L. F. (2019a). Adding blue to red supplemental light increases biomass and yield of greenhouse-grown tomatoes, but only to an optimum. Frontiers in plant science, 9, 2002.
11	Paponov, M., Kechasov, D., Lacek, J., Verheul, M., & Paponov, I. A. (2019). Supplemental LED inter-lighting increases tomato fruit growth through enhanced photosynthetic light use efficiency and modulated root activity. Frontiers in Plant Science, 10, 1656.
12	ZHANG, Y. T., ZHANG, Y. Q., YANG, Q. C., & Tao, L. I. (2019). Overhead supplemental far-red light stimulates tomato growth under intra-canopy lighting with LEDs. Journal of integrative agriculture, 18(1), 62-69.
13	Burns, T. N. (2018). Impacts of LED interlighting on the growth, yield, and quality of hydroponic greenhouse tomatoes (Doctoral dissertation, Colorado State University. Libraries).
14	Gómez, C., & Mitchell, C. A. (2016b). In search of an optimized supplemental lighting spectrum for greenhouse tomato production with intracanopy lighting. In VIII International Symposium on Light in Horticulture 1134 (pp. 57-62).
15	Fanwoua, J., Vercambre, G., Buck-Sorlin, G., Dieleman, J. A., de Visser, P., & Génard, M. (2019). Supplemental LED lighting affects the dynamics of tomato fruit growth and composition. Scientia horticulturae, 256, 108571.
16	Kim, H. J., Lin, M. Y., & Mitchell, C. A. (2019). Light spectral and thermal properties govern biomass allocation in tomato through morphological and physiological changes. Environmental and experimental botany, 157, 228-240.
17	Dzakovich, M. P., Gómez, C., & Mitchell, C. A. (2015). Tomatoes grown with light-emitting diodes or high-pressure sodium supplemental lights have similar fruit-quality attributes. HortScience, 50(10), 1498-1502.
18	Dzakovich, M. P., Gómez, C., Ferruzzi, M. G., & Mitchell, C. A. (2017). Chemical and Sensory Properties of Greenhouse Tomatoes Remain Unchanged in Response to Red, Blue, and Far Red Supplemental Light from Light-emitting Diodes. HortScience, 52(12), 1734-1741.
19	Kowalczyk, K., Gajc-Wolska, J., Metera, A., Mazur, K., Radzanowska, J., & Szatkowski, M. (2012). Effect of supplementary lighting on the quality of tomato fruit (Solanum lycopersicum L.) in autumn-winter cultivation. In VII International Symposium on Light in Horticultural Systems 956 (pp. 395-401).
20	Kim, H. J., Yang, T., Choi, S., Wang, Y. J., Lin, M. Y., & Liceaga, A. M. (2020). Supplemental intracanopy far-red radiation to red LED light improves fruit quality attributes of greenhouse tomatoes. Scientia Horticulturae, 261, 108985.
21	Kalaitzoglou, P., Van Ieperen, W., Harbinson, J., van der Meer, M., Martinakos, S., Weerheim, K., ... & Marcelis, L. (2019). Effects of continuous or end-of-day far-red light on tomato plant growth, morphology, light absorption and fruit production. Frontiers in plant science, 10, 322.
22	Ji, Y., Ouzounis, T., Courbier, S., Kaiser, E., Nguyen, P. T., Schouten, H. J., ... & Heuvelink, E. (2019). Far-red radiation increases dry mass partitioning to fruits but reduces Botrytis cinerea resistance in tomato. Environmental and Experimental Botany, 168, 103889.
23	Moerkens, R., Vanlommel, W., Vanderbruggen, R., & Van Delm, T. (2016). The added value of LED assimilation light in combination with high pressure sodium lamps in protected tomato crops in Belgium. In VIII International Symposium on Light in Horticulture 1134 (pp. 119-124).
24	Yan, W., Zhang, Y., Zhang, Y., Cheng, R., Zhang, Y., Yang, Q., & Li, T. (2018). Effects of supplementary artificial light on growth of the tomato (Solanum lycopersicum) in a Chinese solar greenhouse. The Horticulture Journal, 87(4), 516-523.
25	Hao, X., Little, C., Zheng, J. M., & Cao, R. (2016). Far-red LEDs improve fruit production in greenhouse tomato grown under high-pressure sodium lighting. In VIII International Symposium on Light in Horticulture 1134 (pp. 95-102).
26	Hao, X., Guo, X., Zheng, J., Celeste, L., Kholsa, S., & Chen, X. (2015). Response of greenhouse tomato to different vertical spectra of LED lighting under overhead high pressure sodium and plasma lighting. In International Symposium on New Technologies and Management for Greenhouses-GreenSys2015 1170 (pp. 1003-1110).
27	Dueck, T. A., Janse, J., Eveleens, B. A., Kempkes, F. L. K., & Marcelis, L. F. M. (2011). Growth of tomatoes under hybrid LED and HPS lighting. In International Symposium on Advanced Technologies and Management Towards Sustainable Greenhouse Ecosystems: Greensys2011 952 (pp. 335-342).
28	Verheula, M. J., Maessen, H. F. R., Panosyan, A., Paponov, M., & Paponov, I. A. (2019). Effects of supplemental light and temperature on summer production of tomato in Norway.
29	Hao, X., Zhang, Y., Guo, X., Little, C., & Zheng, J. (2017b). Dynamic temperature control strategy with a temperature drop improves responses of greenhouse tomatoes and sweet peppers to long photoperiods of supplemental lighting and saves energy. In International Symposium on New Technologies for Environment Control, Energy-Saving and Crop Production in Greenhouse and Plant 1227 (pp. 291-298).
30	Hao, X., Cao, R., Zheng, J., Little, C., Kholsa, S., & Yelton, M. (2018). Optimizing vertical light spectral distribution to improve yield and quality in greenhouse fruit vegetable production. In XXX International Horticultural Congress IHC2018: III International Symposium on Innovation and New Technologies in Protected 1271 (pp. 141-148).
31	Gómez, C., Clark, M., & Mitchell, C. A. (2016). Effect of intracanopy lighting and/or root-zone temperature on high-wire tomato production under supra-optimal air temperature. In VIII International Symposium on Light in Horticulture 1134 (pp. 63-70).
32	Song, Y., Jiang, C., & Gao, L. (2016). Polychromatic supplemental lighting from underneath canopy is more effective to enhance tomato plant development by improving leaf photosynthesis and stomatal regulation. Frontiers in plant science, 7, 1832.
33	Johkan, M., Hohjo, T., Tsukagoshi, S., Ebihara, M., Nakaminami, A., Maruo, M., & Jiang, C. (2017). Supplemental lighting applied within or underneath the canopy enhances leaf photosynthesis, stomatal regulation and plant
34	Trouwborst, G., Sander, W. H., Harbinson, J., & Wim Van, I. (2011). The influence of light intensity and leaf age on the photosynthetic capacity of leaves within a tomato canopy. The Journal of Horticultural Science and Biotechnology, 86(4), 403-407.
35	Groher, T., Röhlen-Schmittgen, S., Fiebig, A., Noga, G., & Hunsche, M. (2019). Influence of supplementary LED lighting on physiological and biochemical parameters of tomato (Solanum lycopersicum L.) leaves. Scientia Horticulturae, 250, 154-158.
36	Paucek, I., Pennisi, G., et al., (2020). Effect of supplementary red and blue LED interlighting on greenhouse-grown tomatoes during spring and summer season in the Mediterranean. Agronomy
37	Lee, S. Y., Kwon, J. K., Park, K. S., & Choi, H. G. (2014). Effect of LED light source on the growth and yield of greenhouse grown tomato. Acta Horticulturae, 1037, 789-793.
38	Lanoue, J., Zheng, J., Little, C., Thibodeau, A., Grodzinski, B., & Hao, X. (2019). Alternating Red and Blue Light-Emitting Diodes Allows for Injury-Free Tomato Production With Continuous Lighting. Frontiers in plant science, 10, 1114.
39	Li, Q., Liu, Y., Tian, S., Liang, Z., Li, S., Li, Y., ... & Zhang, D. (2019). Effect of supplemental lighting on water transport, photosynthetic carbon gain and water use efficiency in greenhouse tomato. Scientia Horticulturae, 256, 108630.
40	Lanoue, J., Leonardos, E. D., Ma, X., & Grodzinski, B. (2017). The effect of spectral quality on daily patterns of gas exchange, biomass gain, and water-use-efficiency in tomatoes and lisianthus: An assessment of whole plant measurements. Frontiers in plant science, 8, 1076.
41	Shin, G. H., Yun, B. G., Park, Y. H., Seo, B. S., & Seo, J. B. (2014). Effects of supplemental light on quality, yield, and growth rate of tomatoes. In XXIX International Horticultural Congress on Horticulture: Sustaining Lives, Livelihoods and Landscapes (IHC2014): 1129 (pp. 105-110).
42	Verkerke, W., Labrie, C., & Dueck, T. (2014). The effect of light intensity and duration on vitamin C concentration in tomato fruits. In XXIX International Horticultural Congress on Horticulture: Sustaining Lives, Livelihoods and Landscapes (IHC2014): VI 1106 (pp. 49-54).
43	Ginnard, S. (2019). Quality of Norwegian tomatoes: Effects of hybrid supplemental lighting systems on sugar content in tomato fruits grown in greenhouses (Master's thesis, University of Stavanger, Norway).
44	Xu, H. L., Xu, Q., Li, F., Feng, Y., Qin, F., & Fang, W. (2012). Applications of xerophytophysiology in plant production—LED blue light as a stimulus improved the tomato crop. Scientia horticulturae, 148, 190-196.
45	Kaiser, E., Weerheim, K., Schipper, R., & Dieleman, J. A. (2019b). Partial replacement of red and blue by green light increases biomass and yield in tomato. Scientia Horticulturae, 249, 271-279.

## Sheet: Data Collection
	REFERENCE		TRIAL CHARACTERISTICS						LED LIGHT TREATMENT											OTHER INFORMATION
	Author and date		Trial code	Cultivar	Specific environmental conditions	LED light supply	LED + HPS Combination		Spectrum (nm)						Other specifications on spectrum	Intensity		Photoperiod (h d-1)		Country	Greenhouse specific characteristics	Growing system	Lamps distance from plants	Plants density (plants m-2)	Temperature (C°) (Max-Min / Day-Night)		Relative humidity (%)	Nutrition		Duration of treatment
									Red	Blue	White	Far-red	UV	Green		PPFD (µmol m-2 s-1)	DLI (mol m-2 d-1)								Max	Min		EC (dS m-1)	pH	Starting month	Ending month	No of month
1	Tewolde et al., 2016		EXP1	Solanum lycopersicum L., Sanbi	Summer - daytime	Intracanopy	No								R and B	165	7.13	12		Japan	Greenhouse with environmental control system	NFT	50 cm from the stem, 10 cm away from the mid-canopy leaves and at a height of 40 cm from root	10	24	18.5	/	2.5	6	Sep	Oct	2
			EXP2	Solanum lycopersicum L., Sanbi	Winter - daytime	Intracanopy	No								R and B	165	7.13	12		"	"	"	"	"	"	"	"	"	"	Jan	Mar	3
			EXP3	Solanum lycopersicum L., Sanbi	Summer - nighttime	Intracanopy	No								R and B	165	7.13	12		"	"	"	"	"	"	"	"	"	"	Sep	Oct	2
			EXP4	Solanum lycopersicum L., Sanbi	Winter - nighttime	Intracanopy	No								R and B	165	7.13	12		"	"	"	"	"	"	"	"	"	"	Jan	Mar	3
2	Gomez & Mitchell, 2013		EXP1	Solanum lycopersicum L., rootstock Maxifort and scions Komeett and Success	Winter-to-summer	Intracanopy (LED tower)	No								R (95%) (627 nm) and B (5%) (450 nm)	134	9	18		USA (Indiana)	Glass-glazed greenhouse	Coir slabs	LED towers of about 200 cm of height, one each other plant	2.2	27	18	/	/	/	Jan	Jun	6
			EXP2	Solanum lycopersicum L., Komeett and Success	Summer-to-winter	Intracanopy (LED tower)	No								R (95%) (627 nm) and B (5%) (450 nm)	203	13.12	18		"	"	"	"	"	"	"	"	"	"	Jun	Dec	7
3	Gomez & Mitchell, 2016a		EXP1	Solanum lycopersicum L., Komeett	Winter-to-summer	Intracanopy (LED tower)	No								R (627 nm) and B (450 nm) (R:B 4)	180	7.76	12		USA (Indiana)	Greenhouse oriented east-to-west with 3.7 m gutter height, 6.7 m peak height, and floor area of 111 m2	Coir slabs + Agrifoam rooting blocks	LED towers (3 panels 0.60×0.12 m)	2.3	25	15	/	3	6	Jen/Feb	Jun	5
			EXP2	Solanum lycopersicum L., Komeett	Summer-to-winter	Intracanopy (LED tower)	No								R (627 nm) and B (450 nm) (R:B 4)	173	10.9	17.5		"	"	"	"	"	"	"	"	"	"	Sep	Dec	4
			EXP3	Solanum lycopersicum L., Komeett	Winter-to-summer	Intracanopy (LED tower)	Yes								HPS: B (6%), G (31%) and R (63%) LED: R (93%) (660 nm) and B (7%) (450 nm) (4:1)	194	7.76	11.1		"	"	"	LED interlighting bars placed 60 cm below the top of the plant + two top HPS lamps	"	"	"	"	"	"	Jen/Feb	Jun	5
			EXP4	Solanum lycopersicum L., Komeett	Summer-to-winter	Intracanopy (LED tower)	Yes								HPS: B (6%), G (31%) and R (63%) LED: R (93%) (660 nm) and B (7%) (450 nm) (4:1)	181	10.9	16.8		"	"	"	"	"	"	"	"	"	"	Sep	Dec	4
4	Deram et al., 2014		EXP1	Solanum lycopersicum L., Trust grafted on S. hirsutum Maxifort	/	Intracanopy	No								R (665 nm) and B (449 nm) (R:B 5)	100	5.76	16		Canada	/	Soil-less / hydroponic (not specified)	10 cm below the top of the plants	/	21.8	16.9	56	/	/	Summer replicate: Jul; Winter replicate: Jan	Summer replicate: Oct; Winter replicate: Apr	4
			EXP2	Solanum lycopersicum L., Trust grafted on S. hirsutum Maxifort	/	Intracanopy	No								R (665 nm) and B (449 nm) (R:B 5)	115	6.62	16		"	"	"	"	"	"	"	"	"	"	"	"	4
			EXP3	Solanum lycopersicum L., Trust grafted on S. hirsutum Maxifort	/	Intracanopy	No								R (665 nm) and B (449 nm) (R:B 5)	135	7.78	16		"	"	"	"	"	"	"	"	"	"	"	"	4
			EXP4	Solanum lycopersicum L., Trust grafted on S. hirsutum Maxifort	/	Intracanopy	No								R (665 nm) and B (449 nm) (R:B 10)	100	5.76	16		"	"	"	"	"	"	"	"	"	"	"	"	4
			EXP5	Solanum lycopersicum L., Trust grafted on S. hirsutum Maxifort	/	Intracanopy	No								R (665 nm) and B (449 nm) (R:B 10)	115	6.62	16		"	"	"	"	"	"	"	"	"	"	"	"	4
			EXP6	Solanum lycopersicum L., Trust grafted on S. hirsutum Maxifort	/	Intracanopy	No								R (665 nm) and B (449 nm) (R:B 10)	135	7.78	16		"	"	"	"	"	"	"	"	"	"	"	"	4
			EXP7	Solanum lycopersicum L., Trust grafted on S. hirsutum Maxifort	/	Intracanopy	No								R (665 nm) and B (449 nm) (R:B 19)	100	5.76	16		"	"	"	"	"	"	"	"	"	"	"	"	4
			EXP8	Solanum lycopersicum L., Trust grafted on S. hirsutum Maxifort	/	Intracanopy	No								R (665 nm) and B (449 nm) (R:B 19)	115	6.62	16		"	"	"	"	"	"	"	"	"	"	"	"	4
			EXP9	Solanum lycopersicum L., Trust grafted on S. hirsutum Maxifort	/	Intracanopy	No								R (665 nm) and B (449 nm) (R:B 19)	135	7.78	16		"	"	"	"	"	"	"	"	"	"	"	"	4
			EXP10	Solanum lycopersicum L., Trust grafted on S. hirsutum Maxifort	/	Bottom	No								R (665 nm)	135	7.78	16		"	"	"	"	"	"	"	"	"	"	"	"	4
			EXP11	Solanum lycopersicum L., Trust grafted on S. hirsutum Maxifort	/	Overhead	No								R (665 nm)	135	7.78	16		"	"	"	"	"	"	"	"	"	"	"	"	4
			EXP12	Solanum lycopersicum L., Trust grafted on S. hirsutum Maxifort	/	Intracanopy	Yes								R (665 nm) and B (449 nm) (10:1)	135	7.78	16		"	"	"		"	"	"	"	"	"	"	"	4
5	Tewolde et al., 2018		EXP1	Solanum lycopersicum L. Sanbi	40% days with 30% shade	Intracanopy	No								R (632 nm) and B (440 nm) (R:B 4)	220	9.5	12		Japan	/	Soil-less (not specified)	50 cm from the stems, 10 cm from the mid-canopy leaves, at a height of 60 cm above the polystyrene board	10	26	18	/	2.5	6	May	/	/
			EXP2	Solanum lycopersicum L. Sanbi	60% days with 30% shade	Intracanopy	No								R (632 nm) and B (440 nm) (R:B 4)	220	9.5	12		"	"	"	"	"	"	"	"	"	"	"	"
6	Lu et al., 2012		EXP1	Solanum lycopersicum L. Momotaro Natsumi	/	Intracanopy	No								W (25% B + 54% G + 21% R)	129	7.43	16		Japan	/	Pots with granulated rockwool	25 cm from plants at middle level	14.3	/	/	/	1.2	/	Oct	Nov	2
			EXP2	Solanum lycopersicum L. Momotaro Natsumi	/	Intracanopy	No								R (100%)	143	8.24	16		"	"	"	"	"	"	"	"	"	"	"	"	2
			EXP3	Solanum lycopersicum L. Momotaro Natsumi	/	Intracanopy	No								B (100%)	70	4.03	16		"	"	"	"	"	"	"	"	"	"	"	"	2
7	Pepin et al., 2014		EXP1	Solanum lycopersicum L. Trust grafted on Beaufort	/	Intracanopy	No								UV-B (345-500 nm); PAR (400-700 nm) and FR (700-800 nm)	80	3.46	12		Canada	Venlo type greenhouse, 150 m2	Containers with organic peat-based soil	30 cm from plants, ~40 cm above root collars	2	23	23	/	/	/	Jun	Dec	7
8	Jiang et al., 2017		EXP1	Solanum lycopersicon L., Momotaro York	/	Intracanopy	No								R and W	200	11.52	16		Japan	Venlo-type greenhouse with double spans, N-S, covered with an ethylene tetrafluoroethylene film, equipped with air-conditioners to provide heat during the winter	Soil-less / foam blocks	Both sides of the plant at distance of 10 cm from the inner canopy leaves and 30 cm from stems	10	27	19.5	60	1.8		Jan	Mar	3
			EXP2	Solanum lycopersicon L., Momotaro York	/	Bottom	No								R and W	200	11.52	16		"	"	"	"	"		"	"	"	"	"	"	3
9	Gajc-Wolska et al., 2013		EXP1	Solanum lycopersicon L., Starbuck	/	Overhead	No								R and B (16 pieces 640 nm, 8 pieces 660 nm, 8 pieces of 450 nm) (R:B 3)	100	5.76	16		Poland	/	Rockwool slabs	1 m over plants	2.7	22	18	70	/	/	Sep	Mar	7
			EXP2	Solanum lycopersicon L., Komeett	/	Overhead	No								R and B (16 pieces 640 nm, 8 pieces 660 nm, 8 pieces of 450 nm) (R:B 3)	100	5.76	16		"	"	"	"	"	"	"	"	"	"	"	"	7
10	Kaiser et al., 2019a		EXP1	Solanum lycopersicum L. Foundation	/	Intracanopy + Overhead	No								R (100%) (665) and B (0%) (445)	69	4	16		Netherlands	Glass-glazed greenhouse	Rockwool slabs	38 cm above plant (top light), 133 cm (first string) and 183 cm (second string) (intracanipy light)	4.8	22	16	78	/	/	Feb	May	4
			EXP2	Solanum lycopersicum L. Foundation	/	Intracanopy + Overhead	No								R (94%)(665) and B (6%)(445)	69	4	16		"	"	"	"	"	"	"	"	"	"	"	"	4
			EXP3	Solanum lycopersicum L. Foundation	/	Intracanopy + Overhead	No								R (88%)(665) and B (12%)(445)	69	4	16		"	"	"	"	"	"	"	"	"	"	"	"	4
			EXP4	Solanum lycopersicum L. Foundation	/	Intracanopy + Overhead	No								R (76%)(665) and B (24%)(445)	69	4	16		"	"	"	"	"	"	"	"	"	"	"	"	4
11	Paponov et al., 2019		EXP1	Solanum lycopersicum L., Flavance	/	Intracanopy	Yes								R (660 nm) and B (450 nm)	214	13.87	18		Norway	/	Rockwool slabs	65 cm (first strip) and 130 cm (second strip) from the rockwool block and about 25 cm from the plant	1.5	22.5	19.5	/	2.6	5.8	First replicate: Mar; Second replicate: Aug	First replicate: Sep; Second replicate: Feb	7
12	Zhang et al., 2019		EXP1	Solanum lycopersicum L., Ruifen	/	Intracanopy + Overhead	No								R (75%) (640 nm); B (25%) (450 nm) and FR (735 nm)	187	8.07	12		China	Glass-glazed greenhouse	Substrate bags	70 cm of distance between the two LED layers, FR 30 cm above plants	4.36	23.4	16	54	2	5.5	Dec	Mar	4
			EXP2	Solanum lycopersicum L., Ruifen	/	Intracanopy + Overhead	No								R (75%) (640 nm); B (25%) (450 nm) and FR (735 nm)	188	6.49	13.5		"	"	"	"	"	"	"	"	"	"	"	"	4
			EXP3	Solanum lycopersicum L., Ruifen	/	Intracanopy + Overhead	No								R (75%) (640 nm); B (25%) (450 nm) and FR (735 nm)	189	6.39	12.5		"	"	"	"	"	"	"	"	"	"	"	"	4
13	Burns, 2018		EXP1	Solanum lycopersicum L., Jet Star	Winter-to-summer	Intracanopy (LED tower)	No								R and B (13:3)	250	14.4	16		USA (Colorado)	Polycarbonate greenhouse	Bato bucket with medium grade perlite	32 cm (first strip) and 93 cm (second strip) from the floor, around 23 cm from the plants	2	22.8	18.3	/	/	/	Jan	May	5
			EXP2	Solanum lycopersicum L., Crimson Sprinter	Winter-to-summer	Intracanopy (LED tower)	No								R and B (13:3)	250	14.4	16		"	"	"	"	"	"	"	"	"	"	Jan	May	5
			EXP3	Solanum lycopersicum L., Jet Star	Summer-to-winter	Intracanopy (LED tower)	No								R and B (13:3)	250	14.4	16		"	"	"	"	"	"	"	"	"	"	Jun	Nov	6
			EXP4	Solanum lycopersicum L., Jet Star	Winter-to-summer	Intracanopy (LED tower)	No								R and B (13:3)	250	14.4	16		"	"	"	"	"	"	"	"	"	"	Dec	May	6
14	Gomez & Mitchell, 2016b		EXP1	Solanum lycopersicum L., Merlice grafted on Maxifort	/	Intracanopy (LED tower)	No								10B-90R (B (450 nm) and R (627 nm))	160	9.22	16		USA (Indiana)	Glass-glazed greenhouse	Agrifroam slabs	LED towers (3 panels 0.60×0.12 m)	/	25	15	/	3	6	Feb	Jun	5
			EXP2	Solanum lycopersicum L., Merlice grafted on Maxifort	/	Intracanopy (LED tower)	No								30B-70R (B (450 nm) and R (627 nm))	160	9.22	16		"	"	"	"	"	"	"	"	"	"	"	"	5
			EXP3	Solanum lycopersicum L., Merlice grafted on Maxifort	/	Intracanopy (LED tower)	No								25B-60R- 15FR (B (450 nm), R (627 nm) and FR (730 nm))	160	9.22	16		"	"	"	"	"	"	"	"	"	"	"	"	5
			EXP4	Solanum lycopersicum L., Merlice grafted on Maxifort	/	Intracanopy (LED tower)	No								80R-20FR (R (627 nm) and FR (730 nm))	160	9.22	16		"	"	"	"	"	"	"	"	"	"	"	"	5
15	Fanwoua et al., 2019		EXP1	Solanum lycopersicum L., Foundation	/	Inter + Overhead	No								R (95%) and B (5%)(Inter), R (667 nm) and B (450 nm) (Top)	213	14.57	19		Netherlands	/	Rockwool slabs	200 cm (first strip) and 250 cm (second strip) from the floor (intracanopy light), 150 cm from the top of plants (top light)	3.4	20.2	20.2	80.8	4	7	Oct	Apr	7
			EXP2	Solanum lycopersicum L., Progression	/	Inter + Overhead	No								R (95%) and B (5%)(Inter), R (667 nm) and B (450 nm) (Top)	214	14.63	19		"	"	"	"	"	"	"	"	"	"	Oct	Mag	8
			EXP3	Solanum lycopersicum L., Foundation	/	Overhead	No								R+B	220	15.05	19		"	"	"	150 cm from the top of plants (top light)	"	"	"	"	"	"	Nov	Apr	6
			EXP4	Solanum lycopersicum L., Progression	/	Overhead	No								R+B+FR (730 nm)	260	17.79	19		"	"	"	"	"	"	"	"	"	"	Nov	Apr	6
			EXP5	Solanum lycopersicum L., Foundation	/	Overhead	No								R+B	220	15.05	19		"	"	"	"	"	"	"	"	"	"	Nov	Apr	6
			EXP6	Solanum lycopersicum L., Progression	/	Overhead	No								R+B+FR (730 nm)	260	17.79	19		"	"	"	"	"	"	"	"	"	"	Nov	Apr	6
			EXP 7	Solanum lycopersicum L., Foundation	/	Intracanopy	Yes								R (95%) and B (5%)	103	7.5	19		"	"	"	"	"	"	"	"	"	"	Nov	Apr	7
			EXP 8	Solanum lycopersicum L., Progression	/	Intracanopy	Yes								R (95%) and B (5%)	103	7.5	19		"	"	"	"	"	"	"	"	"	"	Nov	Apr	8
16	Kim et al., 2019		EXP1	Solanum lycopersicum L., Merlice grafted on Maxifort	/	Intracanopy (LED tower)	No								R (100%)	227.9	13.1	16		USA (Indiana)	Glass-glazed greenhouse	Rockwool slabs + SteadyGROWpro rooting blocks	LED towers (3 panels 0.60×0.12 m) one each plant	/	24	18	/	3	6	Oct	Mar	6
			EXP2	Solanum lycopersicum L., Merlice grafted on Maxifort	/	Intracanopy (LED tower)	No								R (83%) + FR (17%)	229.7	13.2	16		"	"	"	"	"	"	"	"	"	"	"	"	6
			EXP3	Solanum lycopersicum L., Merlice grafted on Maxifort	/	Intracanopy (LED tower)	No								R (71%) + FR (29%)	231.5	13.3	16		"	"	"	"	"	"	"	"	"	"	"	"	6
			EXP4	Solanum lycopersicum L., Merlice grafted on Maxifort	/	Intracanopy (LED tower)	No								R (61%) + B (39%)	230.4	13.3	16		"	"	"	"	"	"	"	"	"	"	"	"	6
17	Dzakovich et al., 2015		EXP1	Solanum lycopersicon L., Komeett and Rebelski	Summer-to-winter	Intracanopy (LED tower)	No								R (627 nm) and B (450 nm) (R:B 95:5)	/	14.2	/		USA (Indiana)	Glass-glazed greenhouse	Hydroponically (not specified)	LED towers	/	/	/	/	/	/	/	/	/
			EXP2	Solanum lycopersicon L., Komeett and Success	Winter-to-summer	Intracanopy (LED tower)	No								R (627 nm) and B (450 nm) (R:B 95:5)	/	8.04	/		"	"	"	"	"	"	"	"	"	"	"	"	/
			EXP3	Solanum lycopersicon L., Komeett	Summer-to-winter	Intracanopy (LED tower)	No								R (627 nm) and B (450 nm) (R:B 95:5)	/	15.35	/		"	"	"	"	"	"	"	"	"	"	"	"	/
18	Dzakovich et al., 2017		EXP1	Solanum lycopersicum L., Komeett	Summer-to-winter	Intracanopy (LED tower)	No								R (627 nm) and B (450 nm) (R:B 4:1)	180	10.4	16		USA (Indiana)	Glass-glazed greenhouse	Agrifoam soilless plug strips	LED towers (2.5-m tall, with three panels of 0.60 x 0.12 m)	2.2	25	15	/	3	6	Jul	Nov	5
			EXP2	Solanum lycopersicum L., Komeett	Summer-to-winter	Intracanopy (LED tower)	Yes								LED: R (93%) (660 nm) and B (7%) (450 nm) HPS: /	180	10.4	16		"	"	"	LED strips 2.5-m long, with one horizontal strip of 660- and 450-nm peak wavelength LEDs irradiating bidirectionally	"	"	"	"	"	"	Jul	Dic	6
			EXP3	Solanum lycopersicum L., Merlice on Maxifort	Winter-to-summer	Intracanopy (LED tower)	No								R (80%) and FR (20%) (640 and 730 nm)	180	10.4	16		"	"	"	LED towers (2.5-m tall, with three panels of 0.60 x 0.12 m)	"	"	"	"	"	"	Dec	Apr	5
			EXP4	Solanum lycopersicum L., Merlice on Maxifort	Winter-to-summer	Intracanopy (LED tower)	No								B (10%) and R (90%) (444 and 642 nm)	180	10.4	16		"	"	"	"	"	"	"	"	"	"	Dec	Apr	5
			EXP5	Solanum lycopersicum L., Merlice on Maxifort	Winter-to-summer	Intracanopy (LED tower)	No								B (25%), R (60%) and FR (15%) (456, 636, and 730 nm)	180	10.4	16		"	"	"	"	"	"	"	"	"	"	Dec	Apr	5
			EXP6	Solanum lycopersicum L., Merlice on Maxifort	Winter-to-summer	Intracanopy (LED tower)	No								B (30%) and R (70%) (442 and 638 nm)	180	10.4	16		"	"	"	"	"	"	"	"	"	"	Dec	Apr	5
19	Kowalczyk at al., 2012		EXP1	Solanum lycopersicum L., Starbuck	/	Overhead	No								R and B (16 pieces 640 nm, 8 pieces 660 nm, 8 pieces of 450 nm) (R:B 3)	231.09	13.31	16		Poland	/	Rockwool slabs	1 m over plants	2.7	22	18	70	/	/	Sep	Mar	7
			EXP2	Solanum lycopersicum L., Komeett	/	Overhead	No								R and B (16 pieces 640 nm, 8 pieces 660 nm, 8 pieces of 450 nm) (R:B 3)	231.09	13.31	16		"	"	"	"	"	"	"	"	"	"	"	"	7
20	Kim et al., 2020		EXP1	Solanum lycopersicum L., Merlice on Maxifort	/	Intracanopy (LED tower)	No								R (100%)	227.9	13.13	16		USA (Indiana)	Glass-glazed greenhouse	Agrifoam soilless slabs + rooting blocks (SteadyGROWpro)	LED towers (3 panels 0.60×0.12 m) one each plant	/	/	24/18	/	3	6	/	/	/
			EXP2	Solanum lycopersicum L., Merlice on Maxifort	/	Intracanopy (LED tower)	No								R (100%) +FR (41%)	327	18.83	16		"	"	"	"	"	"	"	"	"	"	"	"	"
21	Kalaitzoglou et al., 2019		EXP1	Solanum lycopersicum L., Komeett	/	NOT clearly stated	No								R (95%) (638 nm) and B (5%) (450 nm) + FR (730 nm)	159	9.16	16		Netherlands	/	Pots with quartz sand	/	12	23	18	60	2	5.5	Mar	Jul	5
			EXP2	Solanum lycopersicum L., Komeett	/	NOT clearly stated	No								R (95%) (638 nm) and B (5%) (450 nm) + FR (730 nm)	152	8.76	16		"	"	"	"	"	"	"	"	"	"	"	"	5
			EXP3	Solanum lycopersicum L., Komeett	/	NOT clearly stated	No								R (95%) (638 nm) and B (5%) (450 nm) + FR (730 nm)	146	8.41	16		"	"	"	"	"	"	"	"	"	"	"	"	5
			EXP4	Solanum lycopersicum L., Komeett	/	NOT clearly stated	No								R (95%) (638 nm) and B (5%) (450 nm) + FR (730 nm)	149	8.58	16		"	"	"	"	"	"	"	"	"	"	"	"	5
			EXP5	Solanum lycopersicum L., Komeett	/	NOT clearly stated	No								R (95%) (638 nm) and B (5%) (450 nm) + FR (730 nm)	155	8.93	16.25		"	"	"	"	"	"	"	"	"	"	"	"	5
22	Ji et al., 2019		EXP1	Solanum lycopersicum L., Moneymaker	/	Overhead	No								W	153	8.81	16		Netherlands	/	Plastic pots with river sand	Height ajusted to mantain 150 mmol m-2 s-2 on the top of the canopy	4	21	17	78	2.1	5.5	Dec	Apr	5
			EXP2	"	/	Overhead	No								W and FR (30)	174	10.02	16		"	"	"	"	"	"	"	"	"	"	"	"	5
			EXP3	"	/	Overhead	No								R and B	155	8.93	16		"	"	"	"	"	"	"	"	"	"	"	"	5
			EXP4	"	/	Overhead	No								R, B and FR (30)	176	10.14	16		"	"	"	"	"	"	"	"	"	"	"	"	5
			EXP5	"	/	Overhead	No								R, B and FR (50)	196	11.21	16		"	"	"	"	"	"	"	"	"	"	"	"	5
23	Moerkens et al., 2016		EXP1	Solanum lycopersicum L., Merlice grafted on Maxifort	/	Intracanopy	Yes								/	279	18.08	18		Belgium	Semi-commercial greenhouse of 500 m2	Rockwool slabs	Distance between two LED interlight modules was 70 cm	3.3	18.2	18.2	81.6	/	/	Nov	Apr (HPS) / till end of growing season (LED)	6
			EXP2	Solanum lycopersicum L., Foundation grafted on Maxifort	/	Intracanopy	Yes								/	280	18.09	18		"	"	"	"	"	"	"	"	"	"	"	"	6
24	Yan et al., 2018		EXP1	Solanum lycopersicum, ‘Ruifen882’	/	Intracanopy	Yes								R (90%) (640 nm) and B (10%) (450 nm )	190	13	19		China	Chinese greenhouse	Substrate bags with 1/3 peat, 1/3 vermiculite, 1/3 perlite	/	3.75	25	25	60	1.8	5.8	Oct/Nov	Jan	3
25	Hao et al., 2016		EXP1	Solanum lycopersicum, 'Foronti’ tomato grafted on ‘Stallone’	/	Overhead	Yes								LED: FR (725-750 nm), HPS: /	173	9.96	16		Canada	Glasshouse, growing area of about 192 m2	Rockwool slabs	HPS: 3.6 m height above the ground; LED BARS: 2.6 m height from the plant heads	2.8	20	19.5	85	3.4	5.8	Dic	Apr	5
			EXP2	Solanum lycopersicum, 'Foronti’ tomato grafted on ‘Stallone’	/	Overhead	Yes								LED: FR (725-750 nm), HPS: /	181	10.43	16		"	"	"	"	"	"	"	"	"	"	"	"	5
			EXP3	Solanum lycopersicum, 'Foronti’ tomato grafted on ‘Stallone’	/	Overhead	Yes								LED: FR (725-750 nm), HPS: /	189	10.89	16		"	"	"	"	"	"	"	"	"	"	"	"	5
26	Hao et al., 2015		EXP1	Solanum lycopersicum, ‘Rebelski (DRW7749)’	/	Overhead + Bottom	Yes								LED: FR (725-750 nm) and B (455-485 nm)	183	11.86	18		Canada	Greenhouse with a growing area of about 200 m2.	Rockwool slabs	HPS placed at 3.5 m height above the ground. Top LEDs placed just above top of plant canopy (around 2.9 m height above the ground), while bottom LED at 20 cm above the cluster	2.8	22.8	22.8	/	3.5	6.1	Nov	Apr	6
			EXP2	Solanum lycopersicum, ‘Rebelski (DRW7749)’	/	Overhead + Bottom	Yes								LED: FR (725-750 nm) and B (455-485 nm)	184	11.87	18		"	"	"	"	"	"	"	"	"	"	"	"	6
			EXP3	Solanum lycopersicum, ‘Rebelski (DRW7749)’	/	Overhead + Bottom	Yes								LED: FR (725-750 nm) and R (650-670 nm)	183	11.88	18		"	"	"	"	"	"	"	"	"	"	"	"	6
			EXP4	Solanum lycopersicum, ‘Rebelski (DRW7749)’	/	Overhead + Bottom	Yes								LED: FR (725-750 nm) and R (650-670 nm)	184	11.89	18		"	"	"	"	"	"	"	"	"	"	"	"	6
27	Dueck et al., 2011		EXP1	Solanum lycopersicum, ‘Sunstream’ grafted on Maxifort.	/	Overhead	Yes								R (88%) (660 nm) and B (12%) (450 nm)	170	11.02	18		Netherlands	Glasshouses (52°N)	/	Lamps at the top placed at 1.5 m above top of the canopy. Rows of interlighting LEDs placed 1.5 m below the top of the canopy	3.12	20	20	/	/	/	Oct/Nov	May	7
			EXP2	Solanum lycopersicum, ‘Sunstream’ grafted on Maxifort.	/	Intracanopy	No								R (88%) (660 nm) and B (12%) (450 nm)	170	11.03	18		"	"	"	"	"	"	"	"	"	"	"	"	7
			EXP3	Solanum lycopersicum, ‘Sunstream’ grafted on Maxifort.	/	Overhead	No								R (88%) (660 nm) and B (12%) (450 nm)	170	11.04	18		"	"	"	"	"	"	"	"	"	"	"	"	7
28	Verheula et al., 2019		EXP1	Solanum lycopersicum,‘Dometica’	T 22°	Intracanopy	Yes								R (80%) and B (20%)	214	13.87	18		Norway	Glasshouse (58o47’N, 5o41’E)	Rockwool slabs	LED bars at 1.35 and 1.75m from slab height.	4.4	22	18	/	3.5	/	May	Aug	4
			EXP2	Solanum lycopersicum,‘Dometica’	T 27°	Intracanopy	Yes								R (80%) and B (20%)	214	13.88	18		"	"	"	"	"	27	20	"	"	"	"	"	4
29	Hao et al., 2017b		EXP1	Solanum lycopersicum,‘Komeett’	Regular T	Intracanopy	Yes								/	160	9.22	16		Canada	/	Rockwool slabs	/	2.8	/	/	/	/	/	Oct/Nov	Mar	5
			EXP2	Solanum lycopersicum,‘Komeett’	Regular T	Intracanopy	Yes								/	160	10.94	19		"	"	"	"	"	"	"	"	"	"	"	"	5
			EXP3	Solanum lycopersicum,‘Komeett’	Regular T	Intracanopy	Yes								/	160	12.67	22		"	"	"	"	"	"	"	"	"	"	"	"	5
			EXP4	Solanum lycopersicum,‘Komeett’	Regular T	Intracanopy	Yes								/	160	10.94	19		"	"	"	"	"	"	"	"	"	"	"	"	5
			EXP5	Solanum lycopersicum,‘Komeett’	Regular T	Intracanopy	Yes								/	160	10.94	19		"	"	"	"	"	"	"	"	"	"	"	"	5
			EXP6	Solanum lycopersicum,‘Komeett’	Regular T	Intracanopy	Yes								/	160	12.67	22		"	"	"	"	"	"	"	"	"	"	"	"	5
			EXP7	Solanum lycopersicum,‘Komeett’	Dropped T (13.5°C)	Intracanopy	Yes								/	160	9.22	16		"	"	"	"	"	"	"	"	"	"	"	"	5
			EXP8	Solanum lycopersicum,‘Komeett’	Dropped T (13.5°C)	Intracanopy	Yes								/	160	10.94	19		"	"	"	"	"	"	"	"	"	"	"	"	5
			EXP9	Solanum lycopersicum,‘Komeett’	Dropped T (13.5°C)	Intracanopy	Yes								/	160	12.67	22		"	"	"	"	"	"	"	"	"	"	"	"	5
			EXP10	Solanum lycopersicum,‘Komeett’	Dropped T (13.5°C)	Intracanopy	Yes								/	160	10.94	19		"	"	"	"	"	"	"	"	"	"	"	"	5
			EXP11	Solanum lycopersicum,‘Komeett’	Dropped T (13.5°C)	Intracanopy	Yes								/	160	10.94	19		"	"	"	"	"	"	"	"	"	"	"	"	5
			EXP12	Solanum lycopersicum,‘Komeett’	Dropped T (13.5°C)	Intracanopy	Yes								/	160	12.67	22		"	"	"	"	"	"	"	"	"	"	"	"	5
30	Hao et al., 2018		EXP1	Solanum lycopersicum ‘Foronti’ grafted on 'Maxifort'	/	Intracanopy + Overhead	No								R, B and W (76:16:8) (Overhead) + R (455 nm) (Interlight)	160	9.79	17		Canada	Greenhouse with a growing area of about 200 m2	Rockwool slabs	Overhead lamps: 350 cm above ground; Interlight lamps: 1 m from the head of the plants and 60-70 cm from the bottom edge of canopy	3.5	/	/	/	3	5.8	Oct (Overhead) / Nov (Interlight)	May	8
			EXP2	Solanum lycopersicum ‘Foronti’ grafted on 'Maxifort'	/	Intracanopy + Overhead	No								R, B and W (76:16:8) (Overhead) + B (660 nm) (Interlight)	160	9.79	17		"	"	"	"	"	"	"	"	"	"	"	"	8
			EXP3	Solanum lycopersicum ‘Foronti’ grafted on 'Maxifort'	/	Intracanopy + Overhead	No								R, B and W (76:16:8) (Overhead) + W (Interlight)	160	9.79	17		"	"	"	"	"	"	"	"	"	"	"	"	8
			EXP4	Solanum lycopersicum ‘Foronti’ grafted on 'Maxifort'	/	Intracanopy + Overhead	No								R, B and W (76:16:8) (Overhead) + UV (Interlight)	151	9.24	17		"	"	"	"	"	"	"	"	"	"	"	"	8
			EXP5	Solanum lycopersicum ‘Foronti’ grafted on 'Maxifort'	/	Intracanopy + Overhead	No								R (100%) (Oct/Dec) / R, B and W (67:22:11) (Dec/ Feb) / R (100%) (after Feb) (Overhead) + R (455 nm) (Interlight)	160	9.79	17		"	"	"	"	"	"	"	"	"	"	"	"	8
			EXP6	Solanum lycopersicum ‘Foronti’ grafted on 'Maxifort'	/	Intracanopy + Overhead	No								R (100%) (Oct/Dec) / R, B and W (67:22:11) (Dec/ Feb) / R (100%) (after Feb) (Overhead) + B (660 nm) (Interlight)	160	9.79	17		"	"	"	"	"	"	"	"	"	"	"	"	8
			EXP7	Solanum lycopersicum ‘Foronti’ grafted on 'Maxifort'	/	Intracanopy + Overhead	No								R (100%) (Oct/Dec) / R, B and W (67:22:11) (Dec/ Feb) / R (100%) (after Feb) (Overhead) + W (Interlight)	160	9.79	17		"	"	"	"	"	"	"	"	"	"	"	"	8
			EXP8	Solanum lycopersicum ‘Foronti’ grafted on 'Maxifort'	/	Intracanopy + Overhead	No								R (100%) (Oct/Dec) / R, B and W (67:22:11) (Dec/ Feb) / R (100%) (after Feb) (Overhead) + UV (Interlight)	151	9.24	17		"	"	"	"	"	"	"	"	"	"	"	"	8
31	Gomez et al., 2016		EXP1	Solanum lycopersicum, ‘Felicity’ grafted on 'Maxifort'	/	Intracanopy (LED tower)	No								R (93%) (660 nm) and B (7%) (450 nm)	140	4	8		USA (Indiana)	Glass-glazed greenhouse	Rockwool slabs	1 m below the top of the canopy	/	30	20	/	/	/	July	Aug	2
			EXP2	Solanum lycopersicum, ‘Felicity’ grafted on 'Maxifort'	Roots cooling with serpentine	Intracanopy (LED tower)	No								R (93%) (660 nm) and B (7%) (450 nm)	140	4	8		"	"	"	"	"	"	"	"	"	"	"	"	2
32	Johkan, 2017		EXP1	Solanum lycopersicum, ‘Momotaro York'	/	Intracanopy	No								R and B	100	5.76	16		Japan	Ethylene tetra fluoroethylene film greenhouse (Venlo type with double spans , north south oriented)	Sol-less (not specified)	10 cm from the plants	16.6	26.7	19.3	70.2	1.8	7	Jan	Apr	4
			EXP2	Solanum lycopersicum, ‘Momotaro York'	/	Bottom	No								R and B	100	5.76	16		"	"	"	"	"		"	"	"	"	"	"	4
33	Song, 2016		EXP1	Solanum lycopersicum, ‘NS3389’	/	Intracanopy	No								R and B (3:1)	200	11.52	16		China	Glass greenhouse (Venlo type, wi th double spans and a north south orientation)	Soil-less (not specified)	10 cm from the plants	16.6	27	20	60	/	/	Sep	Apr	8
			EXP2	Solanum lycopersicum, ‘NS3389’	/	Bottom	No								R and B (3:1)	200	11.52	16		"	"	"	"	"	"	"	"	"	"	"	"	8
			EXP3	Solanum lycopersicum, ‘NS3389’	/	Intracanopy	No								W, R and B (3:2:1)	200	11.52	16		"	"	"	"	"	"	"	"	"	"	"	"	8
			EXP4	Solanum lycopersicum, ‘NS3389’	/	Bottom	No								W, R and B (3:2:1)	200	11.52	16		"	"	"	"	"	"	"	"	"	"	"	"	8
			EXP5	Solanum lycopersicum, ‘NS3389’	/	Intracanopy	No								W, R and FR (3:2:1)	200	11.52	16		"	"	"	"	"	"	"	"	"	"	"	"	8
			EXP6	Solanum lycopersicum, ‘NS3389’	/	Bottom	No								W, R and FR (3:2:1)	200	11.52	16		"	"	"	"	"	"	"	"	"	"	"	"	8
			EXP7	Solanum lycopersicum, ‘NS3389’	/	Intracanopy	No								W and B (2:1)	200	11.52	16		"	"	"	"	"	"	"	"	"	"	"	"	8
			EXP8	Solanum lycopersicum, ‘NS3389’	/	Bottom	No								W and B (2:1)	200	11.52	16		"	"	"	"	"	"	"	"	"	"	"	"	8
34	Groher et al., 2019		EXP1	Solanum lycopersicum L., Lyterno grafted on Maxifort	/	Intracanopy	No								B (20%) (452 nm) and R (80%) (661 nm)	220	/	/		Germany	Commercial-like greenhouse	Rockwool slabs	/	2.5	19.8	17.4	/	/	/	Oct	Dic	3
35	Trouwborst et al., 2011		EXP1	Solanum lycopersicum,‘Pronto’	/	Intracanopy	No								B (10%) and R (90%)	/	/	/		Netherlands	/	Pot with perlite	/	2.5	20	18	70	2.7	5	/	/	/
36	Paucek et al., 2020		EXP 1	Solanum lycopersicum cv. ‘Siranzo’	/	Intracanopy	No								R (669 nm) and B (465) (3:1)	170	9.79	16		Italy	Commercial greenhouse	Rookwool slabs	Lamps were placed at 1.2 m and 1.5 m height from the rock wool slabs, at 30 cm from the stem.	3.1	25.1	18.7	77	2.6	6	Mar	Aug	6
37	Ginnard, 2019		EXP 1	Solanum lycopersicum ‘Dometica’	/	Intracanopy	No								R (80%) ad B (20 %)	214	/	/		Norway	Climate-controlled greenhouse	Rookwool slabs	/	/	21	/	68	/	/	/	/	/
			EXP 2	Solanum lycopersicum ‘Dometica’	/	Intracanopy	No								R (80%) ad B (20 %)	428	/	/		"	"	"	"	"	21	"	68	"	"	"	"	"
			EXP 3	Solanum lycopersicum ‘Dometica’	/	Intracanopy	No								R (80%) ad B (20 %)	214	/	/		"	"	"	"	"	22	"	75	"	"	"	"	"
			EXP 4	Solanum lycopersicum ‘Dometica’	/	Intracanopy	No								R (80%) ad B (20 %)	214	/	/		"	"	"	"	"	22	"	74	"	"	"	"	"
38	Lanoue et al., 2019		EXP 1	Solanum lycopersicum cv. ‘Endeavour’ grafted onto cv. ‘Maxifort’	/	NOT clearly stated	No								R and B	/	10.8	12		Canada	Polyethylene (one year old) greenhouses	/	/	1.75	22	20	70	2.8	5.8	Nov	May	6
			EXP 2	Solanum lycopersicum cv. ‘Endeavour’ grafted onto cv. ‘Maxifort’	/	NOT clearly stated	No								R and B	/	10.8	24		"	"	"	"	"	"	"	"	"	"	"	"	6
39	Lee et al., 2014		EXP 1	Lycopersicon ‘Superdoterang’	/	Overhead	No								R	47.5	0.85	5		Korea	Controlled environment	Soil	/	2.7	25	15	/	/	/	Nov	Mar	5
			EXP 2	Lycopersicon ‘Superdoterang’	/	Overhead	No								R and B (8:2)	57.3	1.03	5		"	"	"	"	"	"	"	"	"	"	"	"	5
			EXP 3	Lycopersicon ‘Superdoterang’	/	Overhead	No								R	24.8	0.45	5		"	"	"	"	"	"	"	"	"	"	"	"	5
			EXP 4	Lycopersicon ‘Superdoterang’	/	Overhead	No								R and B (8:2)	26.9	0.48	5		"	"	"	"	"	"	"	"	"	"	"	"	5
40	Lanoue et al., 2017		EXP 1	Solanum lycopersicum cv. “Bonny Best”	/	NOT clearly stated	No								R and B	100	5.76	16		Canada	Controlled environment	Pots with growing mix (Sungro professional growing mix #1)	/	/	20	20	55	2.3	6	/	/	/
			EXP 2	Solanum lycopersicum cv. “Bonny Best”	/	NOT clearly stated	No								R and W	100	5.76	16		"	"	"	"	"	"	"	"	"	"	"	"	"
41	Li et al., 2019		EXP 1	Solanum lycopersicum L., cv. Shengluolan	/	Intracanopy	No								R and B	/	/	12		China	Controlled environment	Pots filled with substrate	/	6	/	/	/	/	/	Oct	Jan	4
42	Park et al., 2016		EXP 1	Solanum lycopersicon ‘Rafito’	Light supply before sunrise and after sunset	Overhead	No								R, B and W	17	0,31	5		Korea	Greenhouse covered with polyethylene	/	/	2.7	/	/	/	/	/	Oct	Mar	6
43	Verkerke et al., 2014		EXP 1	Solanum lycopersicon ‘Komeett’	Application using cylinders enclosing trusses	Intracanopy (LED cylinders)	No								R and B (5:2)	200	10.08	14		Netherlands	Venlo greenhouse using a high wire system	/	/	/	/	/	/	/	/	/	/	/
			EXP 2	Solanum lycopersicon ‘Komeett’	Application using cylinders enclosing trusses	Intracanopy (LED cylinders)	No								R and B (5:2)	285	14.36	14		"	"	"	"	"	"	"	"	"	"	"	"	"
			EXP 3	Solanum lycopersicon ‘Komeett’	Application using cylinders enclosing trusses	Intracanopy (LED cylinders)	No								R and B (5:2)	140	10.08	20		"	"	"	"	"	"	"	"	"	"	"	"	"
			EXP 4	Solanum lycopersicon ‘Komeett’	Application using cylinders enclosing trusses	Intracanopy (LED cylinders)	No								R and B (5:2)	200	14.4	20		"	"	"	"	"	"	"	"	"	"	"	"	"
						Intracanopy (LED cylinders)	No											2
44	Xu et al., 2012		EXP 1	Solanum lycopersiconMyoko	Lighting after sunset	Bottom	No								B	45	0.32	2		Japan	Rainout shelters	Soil	/	/	/	/	/	0.11	6	/	/	/
			EXP 2	Solanum lycopersiconMyoko	Lighting after sunset	Bottom	No								W	45	0.32	2		"	"	"	"	"	"	"	"	"	"	"	"	"
			EXP 3	Solanum lycopersiconMyoko	Lighting after sunset	Bottom	No								R	45	0.32	2		"	"	"	"	"	"	"	"	"	"	"	"	"
			EXP 4	Solanum lycopersicon Beiju	Lighting after sunset	Bottom	No								B	45	0.32	2		"	"	"	"	"	"	"	"	"	"	"	"	"
			EXP 5	Solanum lycopersicon Beiju	Lighting after sunset	Bottom	No								W	45	0.32	2		"	"	"	"	"	"	"	"	"	"	"	"	"
			EXP 6	Solanum lycopersicon Beiju	Lighting after sunset	Bottom	No								R	45	0.32	2		"	"	"	"	"	"	"	"	"	"	"	"	"
45	Kaiser et al., 2019b		EXP 1	Solanum lycopersicum,‘Komeett’	/	Overhead	No								R and B + G (7%)	171	/	16		Netherlands	Glass-glazed greenhouse	Rockwool slabs	/	2.5	21.6	18.4	76	/	/	Sep	Dic	4
			EXP 2	Solanum lycopersicum,‘Komeett’	/	Overhead	No								R and B + G (20%)	171	/	16		"	"	"	"	"	"	"	"	"	"	"	"	"
			EXP 3	Solanum lycopersicum,‘Komeett’	/	Overhead	No								R and B + G (39%)	171	/	16		"	"	"	"	"	"	"	"	"	"	"	"	"
*In some cases (e.g., photoperiod, relative humidity, min and max temperature), values have been reported as averages or approximations.

## Sheet: Meta-Analysis_Effect Sizes 
	REFERENCE		QUANTITATIVE EFFECT					QUALITATIVE EFFECT								PHYSIOLOGICAL EFFECT													VEGETATIVE EFFECT
	Author and date		Yield (kg plant-1 fresh weight)		Comparison with control (%)	Sample size (n)		Soluble solids content (brix°)		Comparison with control (%)	Ascorbic acid content (mg 100g-1 fresh weight)		Comparison with control (%)	Sample size (n)		Chlorophyll content (index)		Comparison with control (%)	Sample size (n)	Photosynthetic capacity (micromol CO2 m-2 s-1 )		Comparison with control (%)	Sample size (n)	Stomatal conductance (mmol H2O m-2 s-1 )		Comparison with control (%)	Sample size (n)		Leaf Area (m2)		Comparison with control (%)	Sample size (n)
			Control	Tretment				Control	Tretment		Control	Tretment				Control	Treatment			Control	Treatment			Control	Treatment				Control	Treatment
1	Tewolde et al., 2016 - 1		0.09	0.075	-16.6667	15		9.2	10	8.69565	38.3	41.25	7.70235	10		0.35	0.43	22.8571	15	5.6	5.2	-7.14286	5	/	/		/		4.7	5.1	8.51064	5
	Tewolde et al., 2016 - 2		0.33	0.425	28.7879	15		7.9	9.5	20.2532	13.9	18.25	31.295	10		0.32	0.43	34.375	15	8.7	11.1	27.5862	5	/	/		/		3.6	3.7	2.77778	5
	Tewolde et al., 2016 - 3		0.09	0.135	50	15		9.2	9.6	4.34783	38.3	42.72	11.5405	10		0.35	0.42	20	15	5.6	6.4	14.2857	5	/	/		/		4.7	5	6.38298	5
	Tewolde et al., 2016 - 4		0.33	0.405	22.7273	15		7.9	9.2	16.4557	13.9	19.15	37.7698	10		0.32	0.41	28.125	15	8.7	10.8	24.1379	5	/	/		/		3.6	3.7	2.77778	5
2	Gomez & Mitchell, 2013 - 1		4.6	6.8	47.8261	8		/	/		/	/		/		/	/		/	/	/		/	/	/		/		/	/		/
	Gomez & Mitchell, 2013 - 2		4.9	7.95	62.2449	8		/	/		/	/		/		/	/		/	/	/		/	/	/		/		/	/		/
3	Gomez & Mitchell, 2016a - 1		5.3765	7.134	32.6886	2		/	/		/	/		/		/	/		/	10	15.5	55	18	470	530	12.766	18		/	/		/
	Gomez & Mitchell, 2016a - 2		4.058	8.3905	106.764	2		/	/		/	/		/		/	/		/	1.4	6	328.571	18	320	265	-17.1875	18		/	/		/
	Gomez & Mitchell, 2016a - 3		5.3765	7.432	38.2312	2		/	/		/	/		/		/	/		/	10	17.6	76	18	470	550	17.0213	18		/	/		/
	Gomez & Mitchell, 2016a - 4		4.058	8.4355	107.873	2		/	/		/	/		/		/	/		/	1.4	4.6	228.571	18	320	320	0	18		/	/		/
4	Tewolde et al., 2018 - 1		0.26	0.25	-3.84615	5		7	6.7	-4.28571	21.5	20.5	-4.65116	10		44	47	6.81818	15	8	9	12.5	5	/	/		/		3.3	3.6	9.09091	15
	Tewolde et al., 2018 - 2		0.26	0.24	-7.69231	5		7	6.9	-1.42857	21.5	22	2.32558	10		44	46	4.54545	15	8	10	25	5	/	/		/		3.3	3.1	-6.06061	15
5	Lu et al., 2012 - 1		0.388	0.435	12.1134	12		5.8	6.1	5.17241	12.1	13.4	10.7438	12		/	/		/	/	/		/	/	/		/		/	/		/
	Lu et al., 2012 - 2		0.388	0.441	13.6598	12		5.8	6	3.44828	12.1	11.8	-2.47934	12		/	/		/	/	/		/	/	/		/		/	/		/
	Lu et al., 2012 - 3		0.388	0.404	4.12371	12		5.8	5.8	0	12.1	11.8	-2.47934	12		/	/		/	/	/		/	/	/		/		/	/		/
6	Pepin et al., 2014 - 1		4.2	5.2	23.8095	3		/	/		/	/		/		/	/		/	4	7	75	3	/	/		/		/	/		/
7	Jiang et al., 2017 - 1		0.954	1.084	13.6268	3		7	8.1	15.7143	13	14.1	8.46154	3		46.03	46.23	0.434499	3	9	13	44.4444	3	0.3	0.45	50	3		0.58	0.55	-5.17241	3
	Jiang et al., 2017 - 2		0.954	1.142	19.7065	3		7	7.8	11.4286	13	14.2	9.23077	3		46.03	47.55	3.30219	3	9	15	66.6667	3	0.3	0.52	73.3333	3		0.58	0.57	-1.72414	3
8	Gajc-Wolska et al., 2013 - 1		1.5	2.72	81.3333	2		/	/		/	/		/		35.43	44.43	25.4022	2	2.1	2.4	14.2857	2	392.43	519.93	32.4899	2		/	/		/
	Gajc-Wolska et al., 2013 - 2		1.83	3.15	72.1311	2		/	/		/	/		/		35.9	42.93	19.5822	2	1.9	2	5.26316	2	408.7	412.33	0.888182	2		/	/		/
9	Paponov et al., 2019 - 1		20.5	24.8	20.9756	4		4.36	4.38	0.458716	/	/		6 (Treatment), 7 (Control)		27	41	51.8519	3	/	/		/	/	/		/		/	/		/
10	Zhang et al., 2019 - 1		1.9	2.06	8.42105	5		/	/		/	/		/		/	/		/	/	/		/	/	/		/		1.1	1.18	7.27273	4
	Zhang et al., 2019 - 2		1.9	2.3	21.0526	5		/	/		/	/		/		/	/		/	/	/		/	/	/		/		1.1	1.34	21.8182	4
	Zhang et al., 2019 - 3		1.9	2.3	21.0526	5		/	/		/	/		/		/	/		/	/	/		/	/	/		/		1.1	1.22	10.9091	4
11	Burns, 2018 - 1		1.675	1.37	-18.209	3		4.3	4.5	4.65116	/	/		3		/	/		/	/	/			/	/		/		/	/		/
	Burns, 2018 - 2		0.497	0.48	-3.42052	3		5.5	6.2	12.7273	/	/		3		/	/		/	2.8	8.1	189.286	5 (CK); 7 (LED)	/	/		/		/	/		/
	Burns, 2018 - 3		/	/		3		4.6	4	-13.0435	/	/		9		/	/		/	0.2	8.9	4350	10 (CK); 9 (LED)	/	/		/		/	/		/
	Burns, 2018 - 4		/	/		/		/	/		/	/		/		/	/		/	2.5	8.5	240	6	/	/		/		/	/		/
12	Gomez & Mitchell, 2016b - 1		9996	13199	32.0428	3		/	/		/	/		/		42.8	47.9	11.9159	3	11.4	14.2	24.5614	3	149.2	177.1	18.6997	3		0.15	0.1412	-5.86667	3
	Gomez & Mitchell, 2016b - 2		9996	12823	28.2813	3		/	/		/	/		/		42.8	46.6	8.8785	3	11.4	14.4	26.3158	3	149.3	180	20.5626	3		0.15	0.129	-14	3
	Gomez & Mitchell, 2016b - 3		9996	13558	35.6343	3		/	/		/	/		/		42.8	45.2	5.60748	3	11.4	16.6	45.614	3	149.4	279	86.747	3		0.15	0.1386	-7.6	3
	Gomez & Mitchell, 2016b - 4		9996	13330	33.3533	3		/	/		/	/		/		42.8	45.4	6.07477	3	11.4	12.9	13.1579	3	149.5	179.8	20.2676	3		0.15	0.1349	-10.0667	3
13	Kim et al., 2019 - 1		2.08	8.85	325.481	30		/	/		/	/		/		45	46	2.22222	6	3.3	3.7	12.1212	6	0.12	0.06	-50	6		0.1026	0.1366	33.1384	30
	Kim et al., 2019 - 2		2.08	9.6	361.538	30		/	/		/	/		/		45	39	-13.3333	6	3.3	3.8	15.1515	6	0.2	0.08	-60	6		0.1026	0.1423	38.694	30
	Kim et al., 2019 - 3		2.08	9.2	342.308	30		/	/		/	/		/		45	40	-11.1111	6	3.3	3.9	18.1818	6	0.12	0.063	-47.5	6		0.1026	0.1164	13.4503	30
	Kim et al., 2019 - 4		2.08	9.48	355.769	30		/	/		/	/		/		45	43	-4.44444	6	3.3	2.8	-15.1515	6	0.2	0.066	-67	6		0.1026	0.1201	17.0565	30
14	Dzakovich et al., 2015 - 1		/	/		/		3.88	3.84	-1.03093	/	/		32 (T), 30 (C)		/	/		/	/	/		/	/	/		/		/	/		/
	Dzakovich et al., 2015 - 2		/	/		/		3.78	3.91	3.43915	/	/		50		/	/		/	/	/		/	/	/		/		/	/		/
	Dzakovich et al., 2015 - 3		/	/		/		3.59	3.62	0.835655	/	/		23 (T), 20 (C)		/	/		/	/	/		/	/	/		/		/	/		/
15	Dzakovich et al., 2017 - 1		/	/		/		3.43	3.81	11.0787	12.09	17.89	47.9735	9		/	/		/	/	/		/	/	/		/		/	/		/
	Dzakovich et al., 2017 - 2		/	/		/		3.43	3.56	3.79009	12.09	16.25	34.4086	10		/	/		/	/	/		/	/	/		/		/	/		/
	Dzakovich et al., 2017 - 3		/	/		/		3.77	3.82	1.32626	14.87	15.07	1.34499	6		/	/		/	/	/		/	/	/		/		/	/		/
	Dzakovich et al., 2017 - 4		/	/		/		3.77	3.75	-0.530504	14.87	15.39	3.49697	6		/	/		/	/	/		/	/	/		/		/	/		/
	Dzakovich et al., 2017 - 5		/	/		/		3.77	3.83	1.59151	14.87	16.05	7.93544	6		/	/		/	/	/		/	/	/		/		/	/		/
	Dzakovich et al., 2017 - 6		/	/		/		3.77	3.8	0.795756	14.87	16.77	12.7774	6		/	/		/	/	/		/	/	/		/		/	/		/
16	Moerkens et al., 2016 - 1		25.7	29	12.8405	4		/	/		/	/		/		/	/		/	/	/		/	/	/		/		/	/		/
	Moerkens et al., 2016 - 2		23	28	21.7391	3		/	/		/	/		/		/	/		/	/	/		/	/	/		/		/	/		/
17	Yan et al., 2018 -1		1.2	1.6	33.3333	4		/	/		/	/		/		1.3	1.43	10	4	/	/		/	/	/		/		/	/		/
18	Hao et al., 2016 - 1		3.93	4.28	8.90585	4		/	/		20.02	19.8	-1.0989	4		44.8	45.1	0.669643	4	/	/		/	/	/		/		0.291	0.3004	3.23024	4
	Hao et al., 2016 - 2		3.93	4.15	5.59796	4		/	/		20.02	19.3	-3.5964	4		44.8	45.1	0.669643	4	/	/		/	/	/		/		0.291	0.3174	9.07216	4
	Hao et al., 2016 - 3		3.93	4.15	5.59796	4		/	/		20.02	20.3	1.3986	4		44.8	44.5	-0.669643	4	/	/		/	/	/		/		0.291	0.2977	2.30241	4
19	Dueck et al., 2011 - 1		8.3	8.1	-2.40964	3		/	/		/	/		/		/	/		/	6	9	50	3	/	/		/		/	/		/
20	Verheula et al., 2019 - 1		4.59	4.54	-1.08932	6		/	/		/	/		/		/	/		/	/	/		/	/	/		/		3.73	3.75	0.536193	6
	Verheula et al., 2019 - 2		4.59	4.19	-8.7146	6		/	/		/	/		/		/	/		/	/	/		/	/	/		/		3.73	2.89	-22.5201	6
21	Hao et al., 2017b - 1		4.37	4.73	8.23799	2		/	/		/	/		/		/	/		/	/	/		/	/	/		/		/	/		/
	Hao et al., 2017b - 2		4.37	4.96	13.5011	2		/	/		/	/		/		/	/		/	/	/		/	/	/		/		/	/		/
	Hao et al., 2017b - 3		4.37	5.3	21.2815	2		/	/		/	/		/		/	/		/	/	/		/	/	/		/		/	/		/
	Hao et al., 2017b - 4		4.43	5.98	34.9887	2		/	/		/	/		/		/	/		/	/	/		/	/	/		/		/	/		/
	Hao et al., 2017b - 5		4.43	6.01	35.6659	2		/	/		/	/		/		/	/		/	/	/		/	/	/		/		/	/		/
	Hao et al., 2017b - 6		4.43	5.44	22.7991	2		/	/		/	/		/		/	/		/	/	/		/	/	/		/		/	/		/
	Hao et al., 2017b - 7		4.31	5.37	24.594	2		/	/		/	/		/		/	/		/	/	/		/	/	/		/		/	/		/
	Hao et al., 2017b - 8		4.31	5.66	31.3225	2		/	/		/	/		/		/	/		/	/	/		/	/	/		/		/	/		/
	Hao et al., 2017b - 9		4.31	5.08	17.8654	2		/	/		/	/		/		/	/		/	/	/		/	/	/		/		/	/		/
	Hao et al., 2017b - 10		4.84	6.04	24.7934	2		/	/		/	/		/		/	/		/	/	/		/	/	/		/		/	/		/
	Hao et al., 2017b - 11		4.84	6.27	29.5455	2		/	/		/	/		/		/	/		/	/	/		/	/	/		/		/	/		/
	Hao et al., 2017b - 12		4.84	6.12	26.4463	2		/	/		/	/		/		/	/		/	/	/		/	/	/		/		/	/		/
22	Gomez et al., 2016 - 1		3.578	3.315	-7.35048	3		/	/		/	/		/		/	/		/	23	20	-13.0435	24	850	910	7.05882	24		/	/		/
	Gomez et al., 2016 - 2		3.578	3.034	-15.204	3		/	/		/	/		/		/	/		/	23	22	-4.34783	24	850	680	-20	24		/	/		/
23	Johkan, 2017 - 1		/	/		/		/	/		/	/		/		43.63	44.23	1.3752	9	8.5	11	29.4118	9	0.38	0.4	5.26316	9		0.2	0.28	40	9
	Johkan, 2017 - 2		/	/		/		/	/		/	/		/		43.63	44.45	1.87944	9	8.5	12.5	47.0588	9	0.38	0.5	31.5789	9		0.2	0.3	50	9
24	Song, 2016 - 1		/	/		/		/	/		/	/		/		40.03	45.23	12.9903	8	13.5	16.5	22.2222	8	/	/		/		0.22	0.23	4.54545	8
	Song, 2016 - 2		/	/		/		/	/		/	/		/		40.03	45.14	12.7654	8	13.5	20	48.1481	8	/	/		/		0.22	0.24	9.09091	8
	Song, 2016 - 3		/	/		/		/	/		/	/		/		40.03	45.55	13.7897	8	13.5	22.5	66.6667	8	/	/		/		0.22	0.23	4.54545	8
	Song, 2016 - 4		/	/		/		/	/		/	/		/		40.03	45.68	14.1144	8	13.5	27.5	103.704	8	/	/		/		0.22	0.25	13.6364	8
	Song, 2016 - 5		/	/		/		/	/		/	/		/		40.03	45.32	13.2151	8	13.5	16	18.5185	8	/	/		/		0.22	0.22	0	8
	Song, 2016 - 6		/	/		/		/	/		/	/		/		40.03	45.17	12.8404	8	13.5	19	40.7407	8	/	/		/		0.22	0.23	4.54545	8
	Song, 2016 - 7		/	/		/		/	/		/	/		/		40.03	45.61	13.9395	8	13.5	22	62.963	8	/	/		/		0.22	0.25	13.6364	8
	Song, 2016 - 8		/	/		/		/	/		/	/		/		40.03	45.51	13.6897	8	13.5	26	92.5926	8	/	/		/		0.22	0.27	22.7273	8
25	Paucek et al., 2020		4.6	5.7	23.913	5		3.9	3.7	-5.12821	/	/		5		437.4	505.2	15.5007	5	/	/		/	126.8	367.1	189.511	5		/	/		/
26	Ginnard, 2019 - 1		/	/		/		4.9	4.9	0	/	/		3		/	/		/	/	/		/	/	/		/		/	/		/
	Ginnard, 2019 - 2		/	/		/		4.9	4.8	-2.04082	/	/		3		/	/		/	/	/		/	/	/		/		/	/		/
	Ginnard, 2019 - 3		/	/		/		5.2	5.2	0	/	/		3		/	/		/	/	/		/	/	/		/		/	/		/
	Ginnard, 2019 - 4		/	/		/		5	5.2	4	/	/		3		/	/		/	/	/		/	/	/		/		/	/		/
27	Lee et al., 2014- 1		3.4	3.4	0	3		5.1	5.5	7.84314	/	/		3		/	/		/	/	/		/	0.6	2.5	316.667	3		0.1	0.13	30	3
	Lee et al., 2014- 2		3.4	3.4	0	3		5.1	5.7	11.7647	/	/		3		/	/		/	/	/		/	0.6	3	400	3		0.1	0.12	20	3
	Lee et al., 2014- 3		3.4	3.4	0	3		5.1	5.5	7.84314	/	/		3		/	/		/	/	/		/	0.6	1.5	150	3		0.1	0.11	10	3
	Lee et al., 2014- 4		3.4	3.4	0	3		5.1	5.6	9.80392	/	/		3		/	/		/	/	/		/	0.6	2.4	300	3		0.1	0.11	10	3
28	Li et al., 2019 - 1		/	/		/		/	/		/	/		/		/	/		/	/	/		/	0.376	0.435	15.6915	6		/	/		/
29	Park et al., 2016 -1		/	/		/		7.1	6.8	-4.22535	/	/		/		/	/		/	/	/		/	/	/		/		/	/		/
30	Verkerke et al., 2014 -1		/	/		/		3.7	4.2	13.5135	/	/		3		/	/		/	/	/		/	/	/		/		/	/		/
	Verkerke et al., 2014 -2		/	/		/		3.7	4.4	18.9189	/	/		3		/	/		/	/	/		/	/	/		/		/	/		/
	Verkerke et al., 2014 -3		/	/		/		3.7	4.5	21.6216	/	/		3		/	/		/	/	/		/	/	/		/		/	/		/
	Verkerke et al., 2014 -4		/	/		/		3.7	4.4	18.9189	/	/		3		/	/		/	/	/		/	/	/		/		/	/		/
					#DIV/0!	10				#DIV/0!	/	/	#VALUE!					#DIV/0!				#DIV/0!							/	/	#VALUE!	/
31	Xu et al., 2012 - 1		2.3	2.6	13.0435	10		/	/		/	/		/		54.3	53.9	-0.736648	10	21.4	22.5	5.14019	10	/	/		/		/	/		/
	Xu et al., 2012 - 2		2.3	2.6	13.0435	10		/	/		/	/		/		54.3	53	-2.39411	10	21.4	23.6	10.2804	10	/	/		/		/	/		/
	Xu et al., 2012 - 3		2.3	2.5	8.69565	10		/	/		/	/		/		54.3	524.2	865.378	10	21.4	24.2	13.0841	10	/	/		/		/	/		/
	Xu et al., 2012 - 4		1.9	2.1	10.5263	10		/	/		/	/		/		51.6	52.7	2.13178	10	19.7	21.9	11.1675	10	/	/		/		/	/		/
	Xu et al., 2012 - 5		1.9	2.1	10.5263	10		/	/		/	/		/		51.6	52.1	0.968992	10	19.7	21.4	8.62944	10	/	/		/		/	/		/
	Xu et al., 2012 - 6		1.9	2.1	10.5263	10		/	/		/	/		/		51.6	52.3	1.35659	10	19.7	21.2	7.61421	10	/	/		/		/	/		/
OUTLIER EXCLUDED FROM ANALYSIS
32	Deram et al., 2014 - 1		0.1	1.6	1500	2		/	/		/	/		/		/	/		/	/	/		/	/	/		/		/	/		/
	Deram et al., 2014 - 2		0.1	1.8	1700	2		/	/		/	/		/		/	/		/	/	/		/	/	/		/		/	/		/
	Deram et al., 2014 - 3		0.1	1.9	1800	2		/	/		/	/		/		/	/		/	/	/		/	/	/		/		/	/		/
	Deram et al., 2014 - 4		0.1	0.9	800	2		/	/		/	/		/		/	/		/	/	/		/	/	/		/		/	/		/
	Deram et al., 2014 - 5		0.1	1.3	1200	2		/	/		/	/		/		/	/		/	/	/		/	/	/		/		/	/		/
	Deram et al., 2014 - 6		0.1	1.6	1500	2		/	/		/	/		/		/	/		/	/	/		/	/	/		/		/	/		/
	Deram et al., 2014 - 7		0.1	0.9	800	2		/	/		/	/		/		/	/		/	/	/		/	/	/		/		/	/		/
	Deram et al., 2014 - 8		0.1	1.1	1000	2		/	/		/	/		/		/	/		/	/	/		/	/	/		/		/	/		/
	Deram et al., 2014 - 9		0.1	1.7	1600	2		/	/		/	/		/		/	/		/	/	/		/	/	/		/		/	/		/
	Deram et al., 2014 - 10		0.1	1.65	1550	2		/	/		/	/		/		/	/		/	/	/		/	/	/		/		/	/		/
	Deram et al., 2014 - 11		0.1	1.48	1380	2		/	/		/	/		/		/	/		/	/	/		/	/	/		/		/	/		/
	Deram et al., 2014 - 12		0.1	1.4	1300	2		/	/		/	/		/		/	/		/	/	/		/	/	/		/		/	/		/

## Sheet: Meta-Essential_Quanti Data
	K =	68
	YIELD
	Observation	Effect size		Ln effect size		n	Subgroups
		Control	Tretament	Control	Treatment		Control Type	LED or HPS+LED	DLI	Photoperiod	Natural light trend	Led position
1	Tewolde et al., 2016 - 1	0.09	0.075	-2.40795	-2.59027	15	A	A	A	A	A	A
2	Tewolde et al., 2016 - 2	0.33	0.425	-1.10866	-0.855666	15	A	A	A	A	B	A
3	Tewolde et al., 2016 - 3	0.09	0.135	-2.40795	-2.00248	15	A	A	A	A	A	A
4	Tewolde et al., 2016 - 4	0.33	0.405	-1.10866	-0.903868	15	A	A	A	A	B	A
5	Gomez & Mitchell, 2013 - 1	4.6	6.8	1.52606	1.91692	8	A	A	A	B	B	A
6	Gomez & Mitchell, 2013 - 2	4.9	7.95	1.58924	2.07317	8	A	A	B	B	A	A
7	Gomez & Mitchell, 2016a - 1	5.3765	7.134	1.68204	1.96487	2	A	A	A	A	B	A
8	Gomez & Mitchell, 2016a - 2	4.058	8.3905	1.40069	2.1271	2	A	A	B	B	A	A
9	Gomez & Mitchell, 2016a - 3	5.3765	7.432	1.68204	2.0058	2	A	B	A	A	B	A
10	Gomez & Mitchell, 2016a - 4	4.058	8.4355	1.40069	2.13245	2	A	B	B	B	A	A
11	Tewolde et al., 2018 - 1	0.26	0.25	-1.34707	-1.38629	5	A	A	A	A	/	A
12	Tewolde et al., 2018 - 2	0.26	0.24	-1.34707	-1.42712	5	A	A	A	A	/	A
13	Lu et al., 2012 - 1	0.388	0.435	-0.94675	-0.832409	12	A	A	A	B	A	A
14	Lu et al., 2012 - 2	0.388	0.441	-0.94675	-0.81871	12	A	A	A	B	A	A
15	Lu et al., 2012 - 3	0.388	0.404	-0.94675	-0.90634	12	A	A	A	B	A	A
16	Pepin et al., 2014 - 1	4.2	5.2	1.43508	1.64866	3	A	A	A	A	A	A
17	Jiang et al., 2017 - 1	0.954	1.084	-0.0470916	0.0806579	3	A	A	B	B	B	A
18	Jiang et al., 2017 - 2	0.954	1.142	-0.0470916	0.132781	3	A	A	B	B	B	B
19	Gajc-Wolska et al., 2013 - 1	1.5	2.72	0.405465	1.00063	2	A	A	A	B	A	B
20	Gajc-Wolska et al., 2013 - 2	1.83	3.15	0.604316	1.1474	2	A	A	A	B	A	B
21	Paponov et al., 2019 - 1	20.5	24.8	3.02042	3.21084	4	B	B	B	B	/	A
22	Zhang et al., 2019 - 1	1.9	2.06	0.641854	0.722706	5	A	A	A	A	B	B
23	Zhang et al., 2019 - 2	1.9	2.3	0.641854	0.832909	5	A	A	A	A	B	B
24	Zhang et al., 2019 - 3	1.9	2.3	0.641854	0.832909	5	A	A	A	A	B	B
25	Burns, 2018 - 1	1.675	1.37	0.515813	0.314811	3	A	A	B	B	B	A
26	Burns, 2018 - 2	0.497	0.48	-0.699165	-0.733969	3	A	A	B	B	B	A
27	Gomez & Mitchell, 2016b - 1	9996	13199	9.20994	9.4879	3	A	A	A	B	B	A
28	Gomez & Mitchell, 2016b - 2	9996	12823	9.20994	9.459	3	A	A	A	B	B	A
29	Gomez & Mitchell, 2016b - 3	9996	13558	9.20994	9.51473	3	A	A	A	B	B	A
30	Gomez & Mitchell, 2016b - 4	9996	13330	9.20994	9.49777	3	A	A	A	B	B	A
31	Kim et al., 2019 - 1	2.08	8.85	0.732368	2.18042	30	A	A	B	B	B	A
32	Kim et al., 2019 - 2	2.08	9.6	0.732368	2.26176	30	A	A	B	B	B	A
33	Kim et al., 2019 - 3	2.08	9.2	0.732368	2.2192	30	A	A	B	B	B	A
34	Kim et al., 2019 - 4	2.08	9.48	0.732368	2.24918	30	A	A	B	B	B	A
35	Moerkens et al., 2016 - 1	25.7	29	3.24649	3.3673	4	B	B	B	B	A	A
36	Moerkens et al., 2016 - 2	23	28	3.13549	3.3322	3	B	B	B	B	A	A
37	Yan et al., 2018 -1	1.2	1.6	0.182322	0.470004	4	A	B	B	B	A	A
38	Hao et al., 2016 - 1	3.93	4.28	1.36864	1.45395	4	B	B	B	B	B	B
39	Hao et al., 2016 - 2	3.93	4.15	1.36864	1.42311	4	B	B	B	B	B	B
40	Hao et al., 2016 - 3	3.93	4.15	1.36864	1.42311	4	B	B	B	B	B	B
41	Dueck et al., 2011 - 1	8.3	8.1	2.11626	2.09186	3	B	B	B	B	B	A
42	Verheula et al., 2019 - 1	4.59	4.54	1.52388	1.51293	6	B	B	B	B	A	A
43	Verheula et al., 2019 - 2	4.59	4.19	1.52388	1.4327	6	B	B	B	B	A	A
44	Hao et al., 2017b - 1	4.37	4.73	1.47476	1.55393	2	B	B	A	B	B	A
45	Hao et al., 2017b - 2	4.37	4.96	1.47476	1.60141	2	B	B	B	B	B	A
46	Hao et al., 2017b - 3	4.37	5.3	1.47476	1.66771	2	B	B	B	B	B	A
47	Hao et al., 2017b - 4	4.43	5.98	1.4884	1.78842	2	B	B	B	B	B	A
48	Hao et al., 2017b - 5	4.43	6.01	1.4884	1.79342	2	B	B	B	B	B	A
49	Hao et al., 2017b - 6	4.43	5.44	1.4884	1.69378	2	B	B	B	B	B	A
50	Hao et al., 2017b - 7	4.31	5.37	1.46094	1.68083	2	B	B	A	B	B	A
51	Hao et al., 2017b - 8	4.31	5.66	1.46094	1.73342	2	B	B	B	B	B	A
52	Hao et al., 2017b - 9	4.31	5.08	1.46094	1.62531	2	B	B	B	B	B	A
53	Hao et al., 2017b - 10	4.84	6.04	1.57691	1.7984	2	B	B	B	B	B	A
54	Hao et al., 2017b - 11	4.84	6.27	1.57691	1.83578	2	B	B	B	B	B	A
55	Hao et al., 2017b - 12	4.84	6.12	1.57691	1.81156	2	B	B	B	B	B	A
56	Gomez et al., 2016 - 1	3.578	3.315	1.2748	1.19846	3	A	A	A	A	A	A
57	Gomez et al., 2016 - 2	3.578	3.034	1.2748	1.10988	3	A	A	A	A	A	A
58	Paucek et al., 2020	4.6	5.7	1.52606	1.74047	5	A	A	B	B	B	A
59	Lee et al., 2014- 1	3.4	3.4	1.22378	1.22378	3	A	A	A	A	B	B
60	Lee et al., 2014- 2	3.4	3.4	1.22378	1.22378	3	A	A	A	A	B	B
61	Lee et al., 2014- 3	3.4	3.4	1.22378	1.22378	3	A	A	A	A	B	B
62	Lee et al., 2014- 4	3.4	3.4	1.22378	1.22378	3	A	A	A	A	B	B
63	Xu et al., 2012 - 1	2.3	2.6	0.832909	0.955511	10	A	A	A	A	/	B
64	Xu et al., 2012 - 2	2.3	2.6	0.832909	0.955511	10	A	A	A	A	/	B
65	Xu et al., 2012 - 3	2.3	2.5	0.832909	0.916291	10	A	A	A	A	/	B
66	Xu et al., 2012 - 4	1.9	2.1	0.641854	0.741937	10	A	A	A	A	/	B
67	Xu et al., 2012 - 5	1.9	2.1	0.641854	0.741937	10	A	A	A	A	/	B
68	Xu et al., 2012 - 6	1.9	2.1	0.641854	0.741937	10	A	A	A	A	/	B

## Sheet: Meta-Essential_Qual Data
	K =	38													K =	20
	SOLUBLE SOLIDS														ASCORBIC ACID
	Observation	Effect size		Ln effect size		n		Subgroups							Observation	Effect size			Ln effect size			n	SE (k)	SE (n)	Subgroups
		Control	Tretament	Control	Treatment	Control	Treatment	Control Type	LED or HPS+LED	DLI	Photoperiod	Natural light trend	Led position			Control	Tretament		Control	Treatment					Control Type	LED or HPS+LED	DLI	Photoperiod	Natural light trend	Led position
1	Tewolde et al., 2016 - 1	9.2	10	2.2192	2.30259	10	10	A	A	A	A	A	A	1	Tewolde et al., 2016 - 1	38.3	41.25	7.70235	3.64545	3.71965	1.02035	10	0.223607	0.5185	A	A	A	A	A	A
2	Tewolde et al., 2016 - 2	7.9	9.5	2.06686	2.25129	10	10	A	A	A	A	B	A	2	Tewolde et al., 2016 - 2	13.9	18.25	31.295	2.63189	2.90417	1.10345	10	0.223607	0.586799	A	A	A	A	B	A
3	Tewolde et al., 2016 - 3	9.2	9.6	2.2192	2.26176	10	10	A	A	A	A	A	A	3	Tewolde et al., 2016 - 3	38.3	42.72	11.5405	3.64545	3.75467	1.02996	10	0.223607	0.516077	A	A	A	A	A	A
4	Tewolde et al., 2016 - 4	7.9	9.2	2.06686	2.2192	10	10	A	A	A	A	B	A	4	Tewolde et al., 2016 - 4	13.9	19.15	37.7698	2.63189	2.9523	1.12174	10	0.223607	0.581995	A	A	A	A	B	A
5	Tewolde et al., 2018 - 1	7	6.7	1.94591	1.90211	10	10	A	A	A	A	/	A	5	Tewolde et al., 2018 - 1	21.5	20.5	-4.65116	3.06805	3.02042	0.984476	10	0.223607	0.575395	A	A	A	A	/	A
6	Tewolde et al., 2018 - 2	7	6.9	1.94591	1.93152	10	10	A	A	A	A	/	A	6	Tewolde et al., 2018 - 2	21.5	22	2.32558	3.06805	3.09104	1.00749	10	0.223607	0.568784	A	A	A	A	/	A
7	Lu et al., 2012 - 1	5.8	6.1	1.75786	1.80829	12	12	A	A	A	B	A	A	7	Lu et al., 2012 - 1	12.1	13.4	10.7438	2.49321	2.59525	1.04093	12	0.223607	0.62074	A	A	A	B	A	A
8	Lu et al., 2012 - 2	5.8	6	1.75786	1.79176	12	12	A	A	A	B	A	A	8	Lu et al., 2012 - 2	12.1	11.8	-2.47934	2.49321	2.4681	0.98993	12	0.223607	0.63653	A	A	A	B	A	A
9	Lu et al., 2012 - 3	5.8	5.8	1.75786	1.75786	12	12	A	A	A	B	A	A	9	Lu et al., 2012 - 3	12.1	11.8	-2.47934	2.49321	2.4681	0.98993	12	0.223607	0.63653	A	A	A	B	A	A
10	Jiang et al., 2017 - 1	7	8.1	1.94591	2.09186	3	3	A	A	B	B	B	A	10	Jiang et al., 2017 - 1	13	14.1	8.46154	2.56495	2.64617	1.03167	3	0.223607	0.614739	A	A	B	B	B	A
11	Jiang et al., 2017 - 2	7	7.8	1.94591	2.05412	3	3	A	A	B	B	B	B	11	Jiang et al., 2017 - 2	13	14.2	9.23077	2.56495	2.65324	1.03442	3	0.223607	0.61392	A	A	B	B	B	B
12	Paponov et al., 2019 - 1	4.36	4.38	1.47247	1.47705	7	6	B	B	B	B	/	A	12	Dzakovich et al., 2017 - 1	12.09	17.89	47.9735	2.49238	2.88424	1.15722	9	0.223607	0.588822	A	A	B	B	A	A
13	Burns, 2018 - 1	4.3	4.5	1.45862	1.50408	3	3	A	A	B	B	B	A	13	Dzakovich et al., 2017 - 2	12.09	16.25	34.4086	2.49238	2.78809	1.11865	10	0.223607	0.598889	A	B	B	B	A	A
14	Burns, 2018 - 2	5.5	6.2	1.70475	1.82455	3	3	A	A	B	B	B	A	14	Dzakovich et al., 2017 - 3	14.87	15.07	1.34499	2.69935	2.71271	1.00495	6	0.223607	0.607154	A	A	B	B	B	A
15	Burns, 2018 - 3	4.6	4	1.52606	1.38629	9	9	A	A	B	B	A	A	15	Dzakovich et al., 2017 - 4	14.87	15.39	3.49697	2.69935	2.73372	1.01273	6	0.223607	0.604816	A	A	B	B	B	A
16	Dzakovich et al., 2015 - 1	3.88	3.84	1.35584	1.34547	30	32	A	A	B	/	/	A	16	Dzakovich et al., 2017 - 5	14.87	16.05	7.93544	2.69935	2.77571	1.02829	6	0.223607	0.600224	A	A	B	B	B	A
17	Dzakovich et al., 2015 - 2	3.78	3.91	1.32972	1.36354	50	50	A	A	A	/	/	A	17	Dzakovich et al., 2017 - 6	14.87	16.77	12.7774	2.69935	2.81959	1.04455	6	0.223607	0.595534	A	A	B	B	B	A
18	Dzakovich et al., 2015 - 3	3.59	3.62	1.27815	1.28647	20	23	A	A	B	/	/	A	18	Hao et al., 2016 - 1	20.02	19.8	-1.0989	2.99673	2.98568	0.996313	4	0.223607	0.578733	B	B	B	B	B	B
19	Dzakovich et al., 2017 - 1	3.43	3.81	1.23256	1.33763	9	9	A	A	B	B	A	A	19	Hao et al., 2016 - 2	20.02	19.3	-3.5964	2.99673	2.96011	0.987778	4	0.223607	0.581228	B	B	B	B	B	B
20	Dzakovich et al., 2017 - 2	3.43	3.56	1.23256	1.26976	10	10	A	B	B	B	A	A	20	Hao et al., 2016 - 3	20.02	20.3	1.3986	2.99673	3.01062	1.00463	4	0.223607	0.576331	B	B	B	B	B	B
21	Dzakovich et al., 2017 - 3	3.77	3.82	1.32708	1.34025	6	6	A	A	B	B	B	A
22	Dzakovich et al., 2017 - 4	3.77	3.75	1.32708	1.32176	6	6	A	A	B	B	B	A
23	Dzakovich et al., 2017 - 5	3.77	3.83	1.32708	1.34286	6	6	A	A	B	B	B	A
24	Dzakovich et al., 2017 - 6	3.77	3.8	1.32708	1.335	6	6	A	A	B	B	B	A
25	Paucek et al., 2020	3.9	3.7	1.36098	1.30833	5	5	A	A	B	B	B	A
26	Ginnard, 2019 - 1	4.9	4.9	1.58924	1.58924	3	3	A	A	/	/	/	A
27	Ginnard, 2019 - 2	4.9	4.8	1.58924	1.56862	3	3	A	A	/	/	/	A
28	Ginnard, 2019 - 3	5.2	5.2	1.64866	1.64866	3	3	A	A	/	/	/	A
29	Ginnard, 2019 - 4	5	5.2	1.60944	1.64866	3	3	A	A	/	/	/	A
30	Lee et al., 2014- 1	5.1	5.5	1.62924	1.70475	3	3	A	A	A	A	B	B
31	Lee et al., 2014- 2	5.1	5.7	1.62924	1.74047	3	3	A	A	A	A	B	B
32	Lee et al., 2014- 3	5.1	5.5	1.62924	1.70475	3	3	A	A	A	A	B	B
33	Lee et al., 2014- 4	5.1	5.6	1.62924	1.72277	3	3	A	A	A	A	B	B
34	Park et al., 2016 -1	7.1	6.8	1.96009	1.91692	3	3	A	A	A	A	B	B
35	Verkerke et al., 2014 -1	3.7	4.2	1.30833	1.43508	3	3	A	A	B	A	/	A
36	Verkerke et al., 2014 -2	3.7	4.4	1.30833	1.4816	3	3	A	A	B	A	/	A
37	Verkerke et al., 2014 -3	3.7	4.5	1.30833	1.50408	3	3	A	A	B	B	/	A
38	Verkerke et al., 2014 -4	3.7	4.4	1.30833	1.4816	3	3	A	A	B	B	/	A

## Sheet: Meta-Essential_Physio Data
	K =	40												K =	45													K =	26
	CHLOROPHYLL CONTENT													PHOTOSYNTETIC CAPACITY														STOMATAL CONDUCTANCE
	Observation	Effect size		Ln effect size		n	Subgroups							Observation	Effect size		Ln effect size		n		Subgroups							Observation	Effect size		Ln effect size		n	Subgroups
		Control	Tretament	Control	Treatment		Control Type	LED or HPS+LED	DLI	Photoperiod	Natural light trend	Led position			Control	Tretament	Control	Treatment	Control	Treatment	Control Type	LED or HPS+LED	DLI	Photoperiod	Natural light trend	Led position			Control	Tretament	Control	Treatment		Control Type	LED or HPS+LED	DLI	Photoperiod	Natural light trend	Led position
1	Tewolde et al., 2016 - 1	0.35	0.43	-1.04982	-0.84397	15	A	A	A	A	A	A	1	Tewolde et al., 2016 - 1	5.6	5.2	1.72277	1.64866	5	5	A	A	A	A	A	A	1	Gomez & Mitchell, 2016a - 1	470	530	6.15273	6.27288	18	A	A	A	A	B	A
2	Tewolde et al., 2016 - 2	0.32	0.43	-1.13943	-0.84397	15	A	A	A	A	B	A	2	Tewolde et al., 2016 - 2	8.7	11.1	2.16332	2.40695	5	5	A	A	A	A	B	A	2	Gomez & Mitchell, 2016a - 2	320	265	5.76832	5.57973	18	A	A	B	B	A	A
3	Tewolde et al., 2016 - 3	0.35	0.42	-1.04982	-0.867501	15	A	A	A	A	A	A	3	Tewolde et al., 2016 - 3	5.6	6.4	1.72277	1.8563	5	5	A	A	A	A	A	A	3	Gomez & Mitchell, 2016a - 3	470	550	6.15273	6.30992	18	A	B	A	A	B	A
4	Tewolde et al., 2016 - 4	0.32	0.41	-1.13943	-0.891598	15	A	A	A	A	B	A	4	Tewolde et al., 2016 - 4	8.7	10.8	2.16332	2.37955	5	5	A	A	A	A	B	A	4	Gomez & Mitchell, 2016a - 4	320	320	5.76832	5.76832	18	A	B	B	B	A	A
5	Tewolde et al., 2018 - 1	44	47	3.78419	3.85015	15	A	A	A	A	/	A	5	Gomez & Mitchell, 2016a - 1	10	15.5	2.30259	2.74084	18	18	A	A	A	A	B	A	5	Jiang et al., 2017 - 1	0.3	0.45	-1.20397	-0.798508	3	A	A	B	B	B	A
6	Tewolde et al., 2018 - 2	44	46	3.78419	3.82864	15	A	A	A	A	/	A	6	Gomez & Mitchell, 2016a - 2	1.4	6	0.336472	1.79176	18	18	A	A	B	B	A	A	6	Jiang et al., 2017 - 2	0.3	0.52	-1.20397	-0.653926	3	A	A	B	B	B	B
7	Jiang et al., 2017 - 1	46.03	46.23	3.82929	3.83363	3	A	A	B	B	B	A	7	Gomez & Mitchell, 2016a - 3	10	17.6	2.30259	2.8679	18	18	A	B	A	A	B	A	7	Gajc-Wolska et al., 2013 - 1	392.43	519.93	5.97236	6.25369	2	A	A	A	B	A	B
8	Jiang et al., 2017 - 2	46.03	47.55	3.82929	3.86178	3	A	A	B	B	B	B	8	Gomez & Mitchell, 2016a - 4	1.4	4.6	0.336472	1.52606	18	18	A	B	B	B	A	A	8	Gajc-Wolska et al., 2013 - 2	408.7	412.33	6.01298	6.02182	2	A	A	A	B	A	B
9	Gajc-Wolska et al., 2013 - 1	35.43	44.43	3.56756	3.79391	2	A	A	A	B	A	B	9	Tewolde et al., 2018 - 1	8	9	2.07944	2.19722	5	5	A	A	A	A	/	A	9	Gomez & Mitchell, 2016b - 1	149.2	177.1	5.00529	5.17671	3	A	A	A	B	B	A
10	Gajc-Wolska et al., 2013 - 2	35.9	42.93	3.58074	3.75957	2	A	A	A	B	A	B	10	Tewolde et al., 2018 - 2	8	10	2.07944	2.30259	5	5	A	A	A	A	/	A	10	Gomez & Mitchell, 2016b - 2	149.3	180	5.00596	5.19296	3	A	A	A	B	B	A
11	Paponov et al., 2019 - 1	27	41	3.29584	3.71357	113	B	B	B	B	/	A	11	Pepin et al., 2014 - 1	4	7	1.38629	1.94591	3	3	A	A	A	A	A	A	11	Gomez & Mitchell, 2016b - 3	149.4	279	5.00663	5.63121	3	A	A	A	B	B	A
12	Gomez & Mitchell, 2016b - 1	42.8	47.9	3.75654	3.86912	3	A	A	A	B	B	A	12	Jiang et al., 2017 - 1	9	13	2.19722	2.56495	3	3	A	A	B	B	B	A	12	Gomez & Mitchell, 2016b - 4	149.5	179.8	5.0073	5.19185	3	A	A	A	B	B	A
13	Gomez & Mitchell, 2016b - 2	42.8	46.6	3.75654	3.8416	3	A	A	A	B	B	A	13	Jiang et al., 2017 - 2	9	15	2.19722	2.70805	3	3	A	A	B	B	B	B	13	Kim et al., 2019 - 1	0.12	0.06	-2.12026	-2.81341	6	A	A	B	B	B	A
14	Gomez & Mitchell, 2016b - 3	42.8	45.2	3.75654	3.8111	3	A	A	A	B	B	A	14	Gajc-Wolska et al., 2013 - 1	2.1	2.4	0.741937	0.875469	2	2	A	A	A	B	A	B	14	Kim et al., 2019 - 2	0.2	0.08	-1.60944	-2.52573	6	A	A	B	B	B	A
15	Gomez & Mitchell, 2016b - 4	42.8	45.4	3.75654	3.81551	3	A	A	A	B	B	A	15	Gajc-Wolska et al., 2013 - 2	1.9	2	0.641854	0.693147	2	2	A	A	A	B	A	B	15	Kim et al., 2019 - 3	0.12	0.063	-2.12026	-2.76462	6	A	A	B	B	B	A
16	Kim et al., 2019 - 1	45	46	3.80666	3.82864	6	A	A	B	B	B	A	16	Burns, 2018 - 2	2.8	8.1	1.02962	2.09186	5	7	A	A	B	B	B	A	16	Kim et al., 2019 - 4	0.2	0.066	-1.60944	-2.7181	6	A	A	B	B	B	A
17	Kim et al., 2019 - 2	45	39	3.80666	3.66356	6	A	A	B	B	B	A	17	Burns, 2018 - 3	0.2	8.9	-1.60944	2.18605	10	9	A	A	B	B	A	A	17	Gomez et al., 2016 - 1	850	910	6.74524	6.81344	24	A	A	A	A	A	A
18	Kim et al., 2019 - 3	45	40	3.80666	3.68888	6	A	A	B	B	B	A	18	Burns, 2018 - 4	2.5	8.5	0.916291	2.14007	6	6	A	A	B	B	B	A	18	Gomez et al., 2016 - 2	850	680	6.74524	6.52209	24	A	A	A	A	A	A
19	Kim et al., 2019 - 4	45	43	3.80666	3.7612	6	A	A	B	B	B	A	19	Gomez & Mitchell, 2016b - 1	11.4	14.2	2.43361	2.65324	3	3	A	A	A	B	B	A	19	Johkan, 2017 - 1	0.38	0.4	-0.967584	-0.916291	9	A	A	A	B	B	A
20	Yan et al., 2018 -1	1.3	1.43	0.262364	0.357674	4	A	B	B	B	A	A	20	Gomez & Mitchell, 2016b - 2	11.4	14.4	2.43361	2.66723	3	3	A	A	A	B	B	A	20	Johkan, 2017 - 2	0.38	0.5	-0.967584	-0.693147	9	A	A	A	B	B	B
21	Hao et al., 2016 - 1	44.8	45.1	3.80221	3.80888	4	B	B	B	B	B	B	21	Gomez & Mitchell, 2016b - 3	11.4	16.6	2.43361	2.8094	3	3	A	A	A	B	B	A	21	Paucek et al., 2020	126.8	367.1	4.84261	5.90563	5	A	A	B	B	B	A
22	Hao et al., 2016 - 2	44.8	45.1	3.80221	3.80888	4	B	B	B	B	B	B	22	Gomez & Mitchell, 2016b - 4	11.4	12.9	2.43361	2.55723	3	3	A	A	A	B	B	A	22	Lee et al., 2014- 1	0.6	2.5	-0.510826	0.916291	3	A	A	A	A	B	B
23	Hao et al., 2016 - 3	44.8	44.5	3.80221	3.79549	4	B	B	B	B	B	B	23	Kim et al., 2019 - 1	3.3	3.7	1.19392	1.30833	6	6	A	A	B	B	B	A	23	Lee et al., 2014- 2	0.6	3	-0.510826	1.09861	3	A	A	A	A	B	B
24	Johkan, 2017 - 1	43.63	44.23	3.77574	3.7894	9	A	A	A	B	B	A	24	Kim et al., 2019 - 2	3.3	3.8	1.19392	1.335	6	6	A	A	B	B	B	A	24	Lee et al., 2014- 3	0.6	1.5	-0.510826	0.405465	3	A	A	A	A	B	B
25	Johkan, 2017 - 2	43.63	44.45	3.77574	3.79436	9	A	A	A	B	B	B	25	Kim et al., 2019 - 3	3.3	3.9	1.19392	1.36098	6	6	A	A	B	B	B	A	25	Lee et al., 2014- 4	0.6	2.4	-0.510826	0.875469	3	A	A	A	A	B	B
26	Song, 2016 - 1	40.03	45.23	3.68963	3.81176	8	A	A	B	B	B	A	26	Kim et al., 2019 - 4	3.3	2.8	1.19392	1.02962	6	6	A	A	B	B	B	A	26	Li et al., 2019 - 1	0.376	0.435	-0.978166	-0.832409	6	A	A	A	A	A	A
27	Song, 2016 - 2	40.03	45.14	3.68963	3.80977	8	A	A	B	B	B	B	27	Dueck et al., 2011 - 1	6	9	1.79176	2.19722	3	3	B	B	B	B	B	A
28	Song, 2016 - 3	40.03	45.55	3.68963	3.81881	8	A	A	B	B	B	A	28	Gomez et al., 2016 - 1	23	20	3.13549	2.99573	24	24	A	A	A	A	A	A
29	Song, 2016 - 4	40.03	45.68	3.68963	3.82166	8	A	A	B	B	B	B	29	Gomez et al., 2016 - 2	23	22	3.13549	3.09104	24	24	A	A	A	A	A	A
30	Song, 2016 - 5	40.03	45.32	3.68963	3.81375	8	A	A	B	B	B	A	30	Johkan, 2017 - 1	8.5	11	2.14007	2.3979	9	9	A	A	A	B	B	A
31	Song, 2016 - 6	40.03	45.17	3.68963	3.81043	8	A	A	B	B	B	B	31	Johkan, 2017 - 2	8.5	12.5	2.14007	2.52573	9	9	A	A	A	B	B	B
32	Song, 2016 - 7	40.03	45.61	3.68963	3.82013	8	A	A	B	B	B	A	32	Song, 2016 - 1	13.5	16.5	2.60269	2.80336	8	8	A	A	B	B	B	A
33	Song, 2016 - 8	40.03	45.51	3.68963	3.81793	8	A	A	B	B	B	B	33	Song, 2016 - 2	13.5	20	2.60269	2.99573	8	8	A	A	B	B	B	B
34	Paucek et al., 2020	437.4	505.2	6.08085	6.22495	5	A	A	B	B	B	A	34	Song, 2016 - 3	13.5	22.5	2.60269	3.11352	8	8	A	A	B	B	B	A
35	Xu et al., 2012 - 1	54.3	53.9	3.99452	3.98713	10	A	A	A	A	/	B	35	Song, 2016 - 4	13.5	27.5	2.60269	3.31419	8	8	A	A	B	B	B	B
36	Xu et al., 2012 - 2	54.3	53	3.99452	3.97029	10	A	A	A	A	/	B	36	Song, 2016 - 5	13.5	16	2.60269	2.77259	8	8	A	A	B	B	B	A
37	Xu et al., 2012 - 3	54.3	524.2	3.99452	6.26187	10	A	A	A	A	/	B	37	Song, 2016 - 6	13.5	19	2.60269	2.94444	8	8	A	A	B	B	B	B
38	Xu et al., 2012 - 4	51.6	52.7	3.94352	3.96462	10	A	A	A	A	/	B	38	Song, 2016 - 7	13.5	22	2.60269	3.09104	8	8	A	A	B	B	B	A
39	Xu et al., 2012 - 5	51.6	52.1	3.94352	3.95316	10	A	A	A	A	/	B	39	Song, 2016 - 8	13.5	26	2.60269	3.2581	8	8	A	A	B	B	B	B
40	Xu et al., 2012 - 6	51.6	52.3	3.94352	3.957	10	A	A	A	A	/	B	40	Xu et al., 2012 - 1	2.3	2.6	0.832909	0.955511	10	10	A	A	A	A	/	B
													41	Xu et al., 2012 - 2	2.3	2.6	0.832909	0.955511	10	10	A	A	A	A	/	B
													42	Xu et al., 2012 - 3	2.3	2.5	0.832909	0.916291	10	10	A	A	A	A	/	B
													43	Xu et al., 2012 - 4	1.9	2.1	0.641854	0.741937	10	10	A	A	A	A	/	B
													44	Xu et al., 2012 - 5	1.9	2.1	0.641854	0.741937	10	10	A	A	A	A	/	B
													45	Xu et al., 2012 - 6	1.9	2.1	0.641854	0.741937	10	10	A	A	A	A	/	B

## Sheet: Meta-Essential_Veget Data
	K =	38
	LEAF AREA
	Observation	Effect size		Ln effect size		n	Subgroups
		Control	Tretament	Control	Treatment		Control Type	LED or HPS+LED	DLI	Photoperiod	Natural light trend	Led position
1	Tewolde et al., 2016 - 1	4.7	5.1	1.54756	1.62924	5	A	A	A	A	A	A
2	Tewolde et al., 2016 - 2	3.6	3.7	1.28093	1.30833	5	A	A	A	A	B	A
3	Tewolde et al., 2016 - 3	4.7	5	1.54756	1.60944	5	A	A	A	A	A	A
4	Tewolde et al., 2016 - 4	3.6	3.7	1.28093	1.30833	5	A	A	A	A	B	A
5	Tewolde et al., 2018 - 1	3.3	3.6	1.19392	1.28093	15	A	A	A	A	/	A
6	Tewolde et al., 2018 - 2	3.3	3.1	1.19392	1.1314	15	A	A	A	A	/	A
7	Jiang et al., 2017 - 1	0.58	0.55	-0.544727	-0.597837	3	A	A	B	B	B	A
8	Jiang et al., 2017 - 2	0.58	0.57	-0.544727	-0.562119	3	A	A	B	B	B	B
9	Zhang et al., 2019 - 1	1.1	1.18	0.0953102	0.165514	4	A	A	A	A	B	B
10	Zhang et al., 2019 - 2	1.1	1.34	0.0953102	0.29267	4	A	A	A	A	B	B
11	Zhang et al., 2019 - 3	1.1	1.22	0.0953102	0.198851	4	A	A	A	A	B	B
12	Gomez & Mitchell, 2016b - 1	0.1494	0.1412	-1.90113	-1.95758	3	A	A	A	B	B	A
13	Gomez & Mitchell, 2016b - 2	0.1494	0.129	-1.90113	-2.04794	3	A	A	A	B	B	A
14	Gomez & Mitchell, 2016b - 3	0.1494	0.1386	-1.90113	-1.97616	3	A	A	A	B	B	A
15	Gomez & Mitchell, 2016b - 4	0.1494	0.1349	-1.90113	-2.00322	3	A	A	A	B	B	A
16	Kim et al., 2019 - 1	0.1026	0.1366	-2.27692	-1.9907	30	A	A	B	B	B	A
17	Kim et al., 2019 - 2	0.1026	0.1423	-2.27692	-1.94982	30	A	A	B	B	B	A
18	Kim et al., 2019 - 3	0.1026	0.1164	-2.27692	-2.15072	30	A	A	B	B	B	A
19	Kim et al., 2019 - 4	0.1026	0.1201	-2.27692	-2.11943	30	A	A	B	B	B	A
20	Hao et al., 2016 - 1	0.291	0.3004	-1.23443	-1.20264	4	B	B	B	B	B	B
21	Hao et al., 2016 - 2	0.291	0.3174	-1.23443	-1.14759	4	B	B	B	B	B	B
22	Hao et al., 2016 - 3	0.291	0.2977	-1.23443	-1.21167	4	B	B	B	B	B	B
23	Verheula et al., 2019 - 1	3.73	3.75	1.31641	1.32176	6	B	B	B	B	A	A
24	Verheula et al., 2019 - 2	3.73	2.89	1.31641	1.06126	6	B	B	B	B	A	A
25	Johkan, 2017 - 1	0.2	0.28	-1.60944	-1.27297	9	A	A	A	B	B	A
26	Johkan, 2017 - 2	0.2	0.3	-1.60944	-1.20397	9	A	A	A	B	B	B
27	Song, 2016 - 1	0.22	0.23	-1.51413	-1.46968	8	A	A	B	B	B	A
28	Song, 2016 - 2	0.22	0.24	-1.51413	-1.42712	8	A	A	B	B	B	B
29	Song, 2016 - 3	0.22	0.23	-1.51413	-1.46968	8	A	A	B	B	B	A
30	Song, 2016 - 4	0.22	0.25	-1.51413	-1.38629	8	A	A	B	B	B	B
31	Song, 2016 - 5	0.22	0.22	-1.51413	-1.51413	8	A	A	B	B	B	A
32	Song, 2016 - 6	0.22	0.23	-1.51413	-1.46968	8	A	A	B	B	B	B
33	Song, 2016 - 7	0.22	0.25	-1.51413	-1.38629	8	A	A	B	B	B	A
34	Song, 2016 - 8	0.22	0.27	-1.51413	-1.30933	8	A	A	B	B	B	B
35	Lee et al., 2014- 1	0.1	0.13	-2.30259	-2.04022	3	A	A	A	A	B	B
36	Lee et al., 2014- 2	0.1	0.12	-2.30259	-2.12026	3	A	A	A	A	B	B
37	Lee et al., 2014- 3	0.1	0.11	-2.30259	-2.20727	3	A	A	A	A	B	B
38	Lee et al., 2014- 4	0.1	0.11	-2.30259	-2.20727	3	A	A	A	A	B	B
